# Supplementary material for: Genetic dissection of nutrient element enrichment in Saccharum officinarum L. for deciphering the food health
Source: Front Plant Sci. 2025 Dec 4;16:1649792. doi: 10.3389/fpls.2025.1649792 (PMC12711768; doi:10.3389/fpls.2025.1649792)
Supplement: Supplementary file 2 [file DataSheet1.xlsx]

## Sheet: Table S1
Tabel S1 The information of 109 sugarcane materials
ID	Year	Country
Co281	1930	India
Co419	1930	India
Co331	1930	India
Co740	1930	India
PINDAR	1940	Australia
Phi140-19	1940	Philippines
M142-59	1942	Mauritius
CP49-50	1949	America
F146	1953	Taiwan China
F134	1953	Taiwan China
Neijiang-57-416	1957	Mainland China
CP57-614	1957	America
yue65_1279	1965	Mainland China
Gan-65-542	1965	Mainland China
Yun-65-225	1965	Mainland China
CP67-412	1967	America
Xuan-15	1970	Australia
CP70-1133	1970	America
CP72-2086	1972	America
RB72-454	1972	Brazil
CP72-1210	1972	America
Yacheng-73-226	1973	Mainland China
yuenong-73-204	1973	Mainland China
gui73_167	1973	Mainland China
Chuan-73-219	1973	Mainland China
zhan74-141	1974	Mainland China
lipu	1975	Mainland China
Zhanzhe-80-101	1980	Mainland China
Gan-81-1035	1981	Mainland China
Chuan-91-91	1981	Mainland China
Yacheng-82-108	1982	Mainland China
Gui-83-492	1983	Mainland China
Fu_nong-83-36	1983	Mainland China
yue83_271	1983	Mainland China
Chuan-83-181	1983	Mainland China
Yacheng-84-125	1984	Mainland China
Yacheng-84-153	1984	Mainland China
KeWu	1985	NA
yue85_177	1985	Mainland China
PS01	1986	Philippines
K86_110	1986	Thailand
Gui-86-267	1986	Mainland China
Chuan-86-665	1986	Mainland China
R570	1989	France
C89-51	1989	Cuba
Gui-89-159	1989	Mainland China
Yunzhe-89-7	1989	Mainland China
YT-89-240	1989	Mainland China
Yunzhe-89-151	1989	Mainland China
Fu_nong-91-23	1991	Mainland China
yue91_976	1991	Mainland China
Yacheng-93-26	1993	Mainland China
Yacheng-94-46	1994	Mainland China
Yacheng-94-49	1994	Mainland China
Yunzhe-94-343	1994	Mainland China
Fu_nong-95-1702	1995	Mainland China
ROC20	1996	Taiwan China
YT-55_YT-99-66	1999	Mainland China
Yunzhe-99-155	1999	Mainland China
HOCP00-2218	2000	America
HOCP00-1142	2000	America
YCE01-105	2001	Mainland China
YT-01-23	2001	Mainland China
YT-01-71	2001	Mainland China
GT-02-467	2002	Mainland China
GT-02-281	2002	Mainland China
Q208	2002	Australia
Fu_nong-02-3924	2002	Mainland China
HOCP02-623	2002	America
Q117	2002	Australia
tianye25	2002	Japan
GT-02-761	2002	Mainland China
GT-03-8	2003	Mainland China
GT-03-1453	2003	Mainland China
GT-03-411	2003	Mainland China
GT-03-11	2003	Mainland China
GT-03-1403	2003	Mainland China
HOCP03-704	2003	America
YT-60_YT-03-393	2003	Mainland China
BC2-32	2003	Mainland China
Dezhe-03-83	2003	Mainland China
YCE04-55	2004	Mainland China
Liucheng-04-36	2004	Mainland China
GN-05-352	2005	Mainland China
YCE05-150	2005	Mainland China
HoTH409	2005	America
Liucheng-05-291	2005	Mainland China
HoTH344	2005	America
GT-05-3084	2005	Mainland China
YCE06-140	2006	Mainland China
Liucheng-06-241	2006	Mainland China
YCE07-65	2007	Mainland China
YCE07-74	2007	Mainland China
YCE07-71	2007	Mainland China
HOCP07-612	2007	America
Fu_nong-07-14	2007	Mainland China
Haizhe-22	2009	Mainland China
Zhanzhe-45	2009	Mainland China
Zhanzhe-495	2010	Mainland China
BH10-12	2010	Cuba
Trition	NA	Philippines
TH10	NA	NA
Yueyin-618	NA	Brazil
B8	NA	Brazil
C323-68	NA	Cuba
C529-50	NA	Cuba
AH1803	NA	NA
Co1001	NA	India
CPF237	NA	America

## Sheet: Table S2
Tabel S2 The classification of 109 sugarcane materials
Group a	Group b	Group c
B8	AH1803	CP57-614
BC2-32	BH10-12	CP72-1210
C323-68	CP49-50	CPF237
C529-50	CP70-1133	Fu_nong-95-1702
C89-51	Chuan-73-219	GT-02-761
CP67-412	Chuan-83-181	GT-05-3084
CP72-2086	Co1001	Haizhe-22
Chuan-86-665	Co740	HoTH344
Chuan-91-91	Dezhe-03-83	K86_110
Co281	F134	TH10
Co331	GN-05-352	Xuan-15
Co419	GT-02-467	YCE04-55
F146	Gan-65-542	YCE06-140
Fu_nong-02-3924	KeWu	YCE07-71
Fu_nong-07-14	PS01	YCE07-74
Fu_nong-83-36	Q117	YT-01-71
Fu_nong-91-23	Trition	YT-55_YT-99-66
GT-02-281	YT-01-23	YT-60_YT-03-393
GT-03-11	Yacheng-73-226	YT-89-240
GT-03-1403	Yacheng-84-125	Yacheng-94-46
GT-03-1453	Yacheng-84-153	Yacheng-94-49
GT-03-411	Yunzhe-89-7	Yueyin-618
GT-03-8	Yunzhe-94-343	/
Gan-81-1035	Yunzhe-99-155	/
Gui-83-492	Zhanzhe-80-101	/
Gui-86-267	lipu	/
Gui-89-159	yue65_1279	/
HOCP00-1142	yue83_271	/
HOCP00-2218	yue91_976	/
HOCP02-623	yuenong-73-204	/
HOCP03-704	zhan74-141	/
HOCP07-612	/	/
HoTH409	/	/
Liucheng-04-36	/	/
Liucheng-05-291	/	/
Liucheng-06-241	/	/
M142-59	/	/
Neijiang-57-416	/	/
PINDAR	/	/
Phi140-19	/	/
Q208	/	/
R570	/	/
RB72-454	/	/
ROC20	/	/
YCE01-105	/	/
YCE05-150	/	/
YCE07-65	/	/
Yacheng-82-108	/	/
Yacheng-93-26	/	/
Yun-65-225	/	/
Yunzhe-89-151	/	/
Zhanzhe-45	/	/
Zhanzhe-495	/	/
gui73_167	/	/
tianye25	/	/
yue85_177	/	/

## Sheet: Table S3
Table S3 Peak SNPs identified by using MLM_Q+Kinship model (P-value ＜10-4）
TS		N		P		K		S		Mg		Ca		Si		Fe		Mn		Zn		Cu		Mo		Ge		14-BLUP		8-BLUP		6-BLUP
Peak SNP	P-value	Peak SNP	P-value	Peak SNP	P-value	Peak SNP	P-value	Peak SNP	P-value	Peak SNP	P-value	Peak SNP	P-value	Peak SNP	P-value	Peak SNP	P-value	Peak SNP	P-value	Peak SNP	P-value	Peak SNP	P-value	Peak SNP	P-value	Peak SNP	P-value	Peak SNP	P-value	Peak SNP	P-value	Peak SNP	P-value
7A_66300668	4.8e-05	1A_57139149	7.33e-05	1A_50125673	8.14e-05	1D_49451257	9.95e-05	1A_27827068	3.62e-05	1D_59091942	4.95e-05	1A_35582319	9.83e-05	1A_63339154	1.12e-05	2A_21350225	4.98e-05	1A_16121590	4.79e-06	1B_56662470	9.06e-05	1B_95107337	5.96e-05	1A_38504079	3.39e-05	1A_12188169	9.42e-05	1C_76103510	8.46e-05	1D_58739933	7.11e-05	1A_110390664	3.34e-05
7C_78429051	1.14e-05	2A_16244605	3.51e-05	1A_53348948	6.6e-05	5B_78917207	3.47e-05	1A_54620855	4.04e-05	1D_67026875	8.7e-06	1B_75168989	9.21e-05	1B_39494151	3.84e-05	3A_7016074	7.04e-05	1A_49105144	8.61e-05	1C_72582135	9.39e-05	2A_70189758	2.94e-05	1A_42397429	5.72e-05	1A_104462354	4.34e-05	1D_58739933	6.17e-05	2D_24501891	1.84e-05	2A_21350225	3.41e-05
8B_60597499	3.26e-05	4C_31412985	9.52e-06	1A_53392468	1.08e-05	7A_63405846	2.61e-05	1B_49677174	9.79e-05	2B_8019655	6.35e-05	1D_67026875	1.07e-05	1B_59932720	9.35e-05	3A_75931736	4.17e-05	1A_85223760	8.87e-05	1D_60793766	5.86e-05	2A_71505975	2.45e-05	1A_49943079	6.97e-05	1B_1473911	4.55e-05	1D_68536930	6.9e-05	3A_19461536	2.55e-05	2A_63424769	5.16e-05
8D_51007422	7.35e-05	5B_32621743	6.96e-05	1A_58842347	2.43e-05	8D_27364088	5.75e-05	1C_10481374	5.74e-05	2B_66247198	6.54e-05	2A_110116356	8.76e-05	1B_70962328	4.3e-05	3B_26552973	3.08e-05	1B_16115926	1.86e-06	2C_43098546	7.81e-05	2B_12386290	8.89e-05	1A_50645803	6.57e-05	1B_9934395	4.28e-05	2D_24501891	1.85e-05	3B_33126337	4.94e-07	2A_71374165	4.02e-05
/	/	5C_53598613	2.91e-05	1A_70655577	2.44e-06	/	/	1C_12101377	7.55e-05	2C_3857144	1.37e-05	2D_29841410	7.64e-05	1B_84118479	1.9e-05	3B_59420455	2.8e-05	1B_20845807	8.05e-06	3A_72372704	7.98e-05	2C_53947876	3.9e-05	1A_59401676	5.15e-05	1B_69728248	3.5e-05	3A_19461536	1.61e-05	4A_58180840	7.99e-05	2A_85730390	8.39e-05
/	/	5D_68288986	9.15e-05	1A_75346944	4.22e-05	/	/	1D_32708962	5.68e-06	2C_53294186	3.88e-05	3A_19461536	8.79e-05	1B_92503610	3.34e-05	3B_84349681	8.32e-05	1B_45010349	1.65e-07	3B_7004395	4.79e-05	2D_16919558	3.88e-05	1A_62226343	8.76e-05	1B_69745503	4.48e-05	3A_37125797	8.64e-05	4D_21422714	7.82e-05	2B_5622034	5.3e-05
/	/	7A_66593420	4.44e-05	1A_78321423	4.41e-07	/	/	1D_87547874	7.33e-05	2D_60051667	6.26e-06	3B_33126337	1.84e-05	1B_121792172	8.02e-05	3C_70000797	5.47e-05	1B_53357107	3.19e-05	3C_43946294	6.35e-05	3A_10455171	6.09e-05	1A_81122455	1.22e-06	1B_71957825	4.07e-05	3B_33126337	3.07e-07	5B_55593857	6.04e-05	2B_103737087	2.87e-05
/	/	/	/	1B_37640525	7.92e-05	/	/	2B_89785246	5.14e-05	3A_51263383	2.38e-05	3C_8155722	5.08e-05	1C_37943092	4.49e-05	5A_46758569	3.22e-05	1B_53361652	4.38e-06	4D_32430031	5.74e-05	3A_20762416	8.2e-05	1A_96422189	6.17e-05	1B_72165549	4.49e-05	4A_47399470	4.13e-05	5B_55774284	2.12e-05	2D_55233251	7.49e-05
/	/	/	/	1B_38610648	6.76e-05	/	/	2C_54484029	9.39e-05	3B_33126337	8.1e-06	3C_8155869	1.9e-05	1C_62515472	4.56e-05	5B_55326856	6.33e-05	1B_78860762	6.27e-06	5A_35523974	2.34e-05	3B_33120220	4.49e-05	1A_106081848	7.09e-05	1B_74816900	1.58e-05	4C_4568197	9.64e-05	5C_13351642	5.31e-05	3A_72549144	8.94e-05
/	/	/	/	1B_41453139	2.54e-05	/	/	2C_71766069	7.05e-05	3C_8155722	9.9e-05	3C_70000797	6.17e-05	1D_47019470	2.72e-05	5B_70133077	9.61e-05	1B_85373450	3.95e-05	6A_47562883	2.12e-05	4C_38551816	4.35e-05	1B_29966201	4.74e-06	1B_84410223	2.74e-05	5B_55593857	7.22e-05	6B_31095421	4.41e-05	3B_67078310	6.03e-05
/	/	/	/	1B_44069331	2.64e-05	/	/	3B_46402138	5.37e-05	3D_55112084	8.05e-05	3D_55112084	3.35e-05	1D_86915476	5.27e-05	5C_53774944	4.81e-05	1B_88137524	6.96e-05	6A_99285312	1.61e-05	5A_59247145	7.99e-05	1B_71685216	6.34e-05	1C_20105032	2.39e-05	5B_55774284	1.29e-05	6C_69830017	8.41e-05	3C_13577600	5.88e-05
/	/	/	/	1B_55208179	6.47e-06	/	/	3B_93883146	2.86e-05	3D_61157031	5.12e-05	4A_47399470	1.12e-05	1D_108118120	2.68e-05	5C_64683842	2.2e-05	1B_105057035	8.41e-06	6B_81346674	9.72e-05	5A_64623861	8.76e-05	1B_82566812	7.04e-05	1C_26506180	3.39e-05	5C_13351642	5.41e-05	6D_55919483	9.95e-05	3C_65834526	2.73e-05
/	/	/	/	1B_60703790	9.56e-05	/	/	3C_12686330	4.18e-05	4A_36354174	9.54e-05	4C_4568197	3.72e-05	2A_91407777	6.84e-06	5D_78722522	6.24e-05	1B_105380775	4.75e-06	6D_88171145	6.54e-05	5B_25888787	9.61e-05	1B_83239733	4.12e-06	1C_36047444	2.63e-05	6B_31095421	3.65e-05	6D_78788247	9.66e-06	3C_70000797	1.1e-05
/	/	/	/	1B_72075951	7.3e-05	/	/	3C_38462304	8.04e-05	4A_47399470	4.18e-07	4C_19878247	3.34e-05	2C_46926713	4.95e-05	6A_40065958	8.13e-06	1B_117728221	8.59e-05	8D_47375708	5.39e-05	5B_67045630	4.12e-05	1B_83835622	3.4e-05	1C_40352703	3.3e-05	6C_69830017	9.42e-05	7C_30387206	7.3e-05	3D_7918748	5.03e-05
/	/	/	/	1B_72081574	3.39e-06	/	/	4C_6754221	3.99e-05	4C_19878247	3.05e-06	5C_17163053	7.54e-05	2C_55371552	1.04e-05	6A_49094849	2.31e-05	1C_4745444	2.74e-06	/	/	5B_78360426	6.8e-05	1B_95572133	7.01e-05	1C_62803782	3.72e-05	6D_78788247	1.34e-05	7C_48606925	3.88e-05	3D_48502460	3.91e-05
/	/	/	/	1B_94037979	5.28e-05	/	/	4C_38888563	7.25e-05	4D_41622900	5.05e-05	5C_22603868	6.5e-05	2C_82055182	5.99e-05	6A_49168547	4.15e-05	1C_9548078	9.06e-05	/	/	5D_46178083	8.23e-05	1C_6983518	7.09e-07	1C_62803885	3.03e-05	7C_30387206	3.55e-05	7D_5146393	6.04e-05	4B_15909312	2.46e-05
/	/	/	/	1B_108917391	6.52e-05	/	/	5A_18069444	2.84e-05	5A_45236360	8.32e-05	6B_79018737	5.47e-05	2D_74328397	2.41e-05	6A_60504257	4.4e-05	1C_24135870	1.63e-05	/	/	6A_33272568	2.15e-05	1C_8509624	8.32e-05	1C_74322762	3.93e-05	7C_48606925	3.62e-05	8B_56447056	8.21e-05	4C_22646500	9.36e-05
/	/	/	/	1C_12818449	1.6e-05	/	/	5A_19735988	3.22e-05	5A_46456803	8.75e-05	7B_52272819	6.09e-05	3B_45766002	3.92e-05	6B_38766964	2.82e-06	1C_56924221	8.82e-06	/	/	6C_14460478	2.73e-05	1C_36498797	9.26e-05	1C_84422235	2.68e-05	7D_5146393	9.18e-05	8C_6447466	1.33e-05	4D_42664573	2.64e-05
/	/	/	/	1C_28401565	4.91e-05	/	/	5B_53870332	7.53e-05	5B_36464876	4.25e-05	8B_5378852	1.81e-05	3D_6241035	2.49e-05	6B_48512441	2.88e-05	1C_61457587	6.39e-05	/	/	6C_17724994	7.49e-05	1C_64822232	7.82e-05	1C_98068815	2.77e-05	8B_56447056	6.5e-05	8C_21395823	2.65e-05	4D_63538696	7.64e-05
/	/	/	/	1C_47388872	2.35e-06	/	/	5B_78545218	2.03e-05	5C_17163053	2.94e-05	8D_3690780	7.38e-05	4A_19756899	2.86e-05	6B_64464794	6.07e-05	1C_64317519	1.21e-07	/	/	6C_32472733	1.34e-05	1C_69140302	3.98e-05	1D_57393825	9.93e-05	8C_6447466	2.13e-05	/	/	5B_7441245	4.58e-05
/	/	/	/	1C_50260830	1.74e-07	/	/	5C_20471161	5.59e-05	5C_41242285	5.24e-05	/	/	4A_31651528	8.05e-05	6B_85366478	9.68e-05	1C_76393079	1.58e-05	/	/	6C_85559936	4.26e-05	1C_75250610	9.76e-06	1D_62278023	3.96e-05	8C_21395823	5.26e-05	/	/	5B_78273175	1.41e-05
/	/	/	/	1C_57517469	9.81e-05	/	/	5D_57806076	2.18e-05	5C_41350359	9.85e-05	/	/	4A_48761269	7.28e-05	6C_50480190	3.32e-05	1D_22634156	6.24e-06	/	/	6C_89387592	7.2e-05	1C_81955867	7.09e-05	1D_70838420	8.1e-05	/	/	/	/	5C_6060939	5.9e-06
/	/	/	/	1C_58638202	4.95e-05	/	/	6A_87147008	6.34e-05	6A_49094849	7.92e-05	/	/	4A_57916394	1.46e-05	6D_38184541	1.72e-05	1D_30185083	1.03e-05	/	/	6D_51646407	4.39e-05	1C_87517249	2.02e-06	1D_98806475	8.37e-06	/	/	/	/	5C_44830220	5.78e-05
/	/	/	/	1C_59485552	5.2e-05	/	/	6B_56585239	3.13e-05	6B_79018737	6.22e-05	/	/	4A_62453817	1.09e-05	6D_62151488	3.88e-06	1D_33430276	5.75e-05	/	/	7A_76771913	1.02e-05	1D_59849131	3.36e-05	2A_8170074	4.49e-05	/	/	/	/	5C_53774944	1.34e-05
/	/	/	/	1C_62723913	5.34e-05	/	/	6B_77485806	6.76e-05	7C_30387206	3.31e-05	/	/	4B_16707324	7.17e-05	7B_35391032	6.83e-05	1D_56747826	5.15e-06	/	/	7D_22101768	9.47e-05	1D_60187568	1.99e-05	2A_12391169	1.03e-05	/	/	/	/	5C_64683842	1.24e-06
/	/	/	/	1C_69562847	5.3e-05	/	/	6C_73974115	8.64e-05	8B_5378852	5.33e-05	/	/	4B_22489520	1.44e-05	7D_34672044	3.88e-05	1D_65544411	7.69e-05	/	/	7D_39169953	8.42e-05	1D_63763379	6.96e-05	2A_50486459	4.52e-05	/	/	/	/	5D_47691595	8.27e-06
/	/	/	/	1C_84894511	9.44e-05	/	/	7A_17194580	1.07e-05	/	/	/	/	4B_30514203	5.04e-05	7D_35916490	1.82e-05	1D_89494332	4.28e-06	/	/	8C_38786722	4.69e-05	1D_66322146	4.27e-05	2B_8101833	3.62e-05	/	/	/	/	6A_40065958	3.31e-05
/	/	/	/	1C_92652291	5.38e-05	/	/	7A_17555316	4.57e-05	/	/	/	/	4C_38791075	5.65e-05	7D_47480668	9.66e-06	1D_113085723	4.05e-05	/	/	/	/	1D_101388248	5.06e-05	2B_19687272	7.66e-05	/	/	/	/	6B_48512441	7.91e-05
/	/	/	/	1D_21843444	6.34e-05	/	/	7A_51107377	8.31e-06	/	/	/	/	4C_41986269	7.23e-06	7D_53020803	7.74e-05	2A_13832665	7.22e-05	/	/	/	/	1D_103499007	4.68e-05	2B_72243512	3.68e-05	/	/	/	/	6C_69861019	9.99e-05
/	/	/	/	1D_25778947	9.39e-05	/	/	7A_66542558	5.88e-05	/	/	/	/	4C_43657818	4.9e-05	7D_68808461	8.76e-05	2A_14309680	1.29e-05	/	/	/	/	2A_2871956	6.61e-06	2B_81213483	4.54e-05	/	/	/	/	6C_88898175	1.41e-05
/	/	/	/	1D_38667440	2.71e-05	/	/	7A_70361597	6.52e-05	/	/	/	/	4C_77435062	2.95e-05	8B_20050084	8.99e-05	2A_18375818	5.99e-06	/	/	/	/	2A_3586226	1.06e-05	2C_32145535	3.96e-05	/	/	/	/	6C_90885423	1.02e-05
/	/	/	/	1D_38825034	9.13e-05	/	/	7B_36081042	3.51e-05	/	/	/	/	4D_43926878	3.2e-06	8B_53289674	2.79e-05	2A_22757937	6.04e-06	/	/	/	/	2A_4256602	6.83e-05	2C_37231808	4.56e-05	/	/	/	/	6D_25753766	5.55e-05
/	/	/	/	1D_43920177	2.48e-05	/	/	7C_8782405	5.32e-05	/	/	/	/	5A_9621713	4.08e-05	8C_49621217	4.23e-05	2A_36415113	4.9e-06	/	/	/	/	2A_22569490	3.76e-06	2C_48168602	2.37e-05	/	/	/	/	6D_62151488	6.13e-05
/	/	/	/	1D_44574223	9.52e-05	/	/	7C_14644502	9.08e-05	/	/	/	/	5A_52094516	3.09e-05	8D_25108796	8.32e-05	2A_46773609	1.61e-05	/	/	/	/	2A_26384504	7.32e-06	2C_55948500	3.71e-05	/	/	/	/	7A_16365426	5.81e-05
/	/	/	/	1D_56779325	7.16e-05	/	/	7C_48606925	8.1e-05	/	/	/	/	5B_42403452	3.13e-05	8D_26707547	6.27e-05	2A_51204223	1.55e-05	/	/	/	/	2A_42417177	4.26e-05	2D_12981346	4.32e-05	/	/	/	/	7A_69426934	5.13e-05
/	/	/	/	1D_56780211	1.09e-05	/	/	7D_5146393	5.45e-05	/	/	/	/	5B_69416357	1.51e-05	8D_33768680	2.74e-05	2A_55012101	6.48e-06	/	/	/	/	2A_63430715	2.7e-06	2D_30204560	1.62e-05	/	/	/	/	7A_75185833	6.44e-05
/	/	/	/	1D_56866677	8.9e-05	/	/	7D_60179302	7.4e-05	/	/	/	/	5B_84606082	4.86e-05	8D_57247300	8.59e-05	2A_63324744	5.4e-05	/	/	/	/	2A_71008196	4.02e-05	2D_30204596	4.28e-05	/	/	/	/	7B_50682711	6.92e-05
/	/	/	/	1D_58820740	5.16e-05	/	/	8A_16063803	2.07e-05	/	/	/	/	5C_32136542	8.67e-05	/	/	2A_63508602	2.4e-05	/	/	/	/	2A_73102796	6.81e-05	2D_37111739	3.88e-05	/	/	/	/	7C_30347093	5.38e-05
/	/	/	/	2A_39143829	5.63e-05	/	/	8B_41935679	7.66e-05	/	/	/	/	5C_35911184	3.76e-05	/	/	2A_75232042	1.78e-06	/	/	/	/	2A_77888291	2.38e-05	2D_37226035	4.24e-05	/	/	/	/	7C_37142467	6.13e-05
/	/	/	/	2A_69562409	9.33e-05	/	/	8B_45345591	7.02e-05	/	/	/	/	5D_6140273	6.33e-05	/	/	2A_78798434	8.78e-06	/	/	/	/	2A_88378927	2.7e-05	2D_37517053	2.31e-05	/	/	/	/	7D_35916490	2.07e-05
/	/	/	/	2A_87571771	8.83e-05	/	/	8C_21395823	6.07e-05	/	/	/	/	6A_2796657	4.66e-05	/	/	2A_82233487	8.08e-06	/	/	/	/	2A_91325354	8.84e-06	2D_48348953	3.82e-05	/	/	/	/	7D_36069205	9.69e-06
/	/	/	/	2A_101687370	1.03e-05	/	/	/	/	/	/	/	/	6C_73217662	2.48e-05	/	/	2A_85730390	1.7e-05	/	/	/	/	2A_95900683	4.32e-05	2D_53515802	4.25e-05	/	/	/	/	7D_47480668	5.61e-05
/	/	/	/	2A_116576077	5.26e-05	/	/	/	/	/	/	/	/	6D_19090896	3.11e-05	/	/	2A_88032332	8.14e-05	/	/	/	/	2A_104995324	8.92e-05	2D_53886243	4.39e-05	/	/	/	/	7D_70229537	7.42e-05
/	/	/	/	2B_14802644	4.52e-05	/	/	/	/	/	/	/	/	6D_60309972	4.32e-05	/	/	2A_95993651	1.42e-05	/	/	/	/	2A_120946828	5.54e-05	2D_58224630	9.86e-05	/	/	/	/	8A_33463937	9.74e-05
/	/	/	/	2B_15717581	8.88e-06	/	/	/	/	/	/	/	/	7A_14066586	9.09e-05	/	/	2B_5625505	1.56e-06	/	/	/	/	2B_996077	8.16e-05	2D_62794617	4.35e-05	/	/	/	/	8A_54641046	5.11e-05
/	/	/	/	2B_41386757	8.41e-05	/	/	/	/	/	/	/	/	7B_21892547	6.51e-05	/	/	2B_7640859	2.28e-05	/	/	/	/	2B_46646372	9.07e-05	2D_83466631	4.55e-05	/	/	/	/	8C_38786746	8.18e-05
/	/	/	/	2B_53877740	6.05e-05	/	/	/	/	/	/	/	/	7B_24248734	8.73e-05	/	/	2B_29441152	8.21e-06	/	/	/	/	2B_51068595	4.28e-05	2D_84201331	5.3e-05	/	/	/	/	8D_18724596	2.39e-05
/	/	/	/	2B_76421846	8.61e-05	/	/	/	/	/	/	/	/	7C_42513973	8.17e-05	/	/	2B_48314396	2.28e-05	/	/	/	/	2B_58821174	8.38e-05	3A_42549356	4.22e-05	/	/	/	/	8D_32431717	9.04e-05
/	/	/	/	2B_93608191	7.91e-05	/	/	/	/	/	/	/	/	7D_22500074	2.71e-05	/	/	2B_56064671	4.07e-05	/	/	/	/	2B_62372602	6.42e-05	3A_48589057	5.22e-06	/	/	/	/	8D_33768680	1.06e-05
/	/	/	/	2C_20877212	6.19e-05	/	/	/	/	/	/	/	/	7D_49764876	9.78e-05	/	/	2B_56215445	9.43e-05	/	/	/	/	2B_76113122	9.55e-05	3A_51728487	8.74e-05	/	/	/	/	/	/
/	/	/	/	2C_31384472	1.42e-05	/	/	/	/	/	/	/	/	7D_54510709	7.94e-05	/	/	2B_56761966	1.38e-05	/	/	/	/	2B_108572509	6.92e-06	3A_52127372	4.23e-05	/	/	/	/	/	/
/	/	/	/	2C_49023222	9.22e-05	/	/	/	/	/	/	/	/	7D_76204469	1.57e-05	/	/	2B_58265433	3.58e-05	/	/	/	/	2C_11011192	6.38e-05	3A_57224206	3.39e-05	/	/	/	/	/	/
/	/	/	/	2C_63643354	4.25e-05	/	/	/	/	/	/	/	/	8A_3483598	9.22e-05	/	/	2B_60560231	1.01e-06	/	/	/	/	2C_15648975	5.45e-05	3B_13813499	3.74e-05	/	/	/	/	/	/
/	/	/	/	2C_63841975	5.05e-05	/	/	/	/	/	/	/	/	8A_8360034	5.71e-05	/	/	2B_61014147	5.05e-05	/	/	/	/	2C_20927199	4.08e-05	3B_93158184	3.76e-05	/	/	/	/	/	/
/	/	/	/	2C_64070938	5.79e-05	/	/	/	/	/	/	/	/	8A_18556928	6.31e-05	/	/	2B_61880119	5.27e-05	/	/	/	/	2C_27267103	3.55e-05	3C_24567801	3.89e-05	/	/	/	/	/	/
/	/	/	/	2C_64800587	4.14e-05	/	/	/	/	/	/	/	/	8A_42525173	1.42e-05	/	/	2B_80922495	6.61e-05	/	/	/	/	2C_53825384	5.72e-05	3C_33425738	4.56e-05	/	/	/	/	/	/
/	/	/	/	2C_78448762	3.17e-05	/	/	/	/	/	/	/	/	8A_43738015	8.55e-05	/	/	2B_102192351	7.39e-05	/	/	/	/	2C_109442989	6.68e-05	3C_33429795	4.39e-05	/	/	/	/	/	/
/	/	/	/	2C_79656852	3.65e-05	/	/	/	/	/	/	/	/	8B_20228948	6.93e-05	/	/	2B_104544431	3.9e-05	/	/	/	/	2D_1321669	8.37e-05	3C_40830758	4.55e-05	/	/	/	/	/	/
/	/	/	/	2C_97281607	7.49e-05	/	/	/	/	/	/	/	/	8B_20407201	8.99e-05	/	/	2C_51792324	4.61e-05	/	/	/	/	2D_18342559	6.49e-05	3C_60040359	4.26e-05	/	/	/	/	/	/
/	/	/	/	2C_101409775	5.92e-06	/	/	/	/	/	/	/	/	8B_31557418	8e-05	/	/	2C_63881783	6.56e-05	/	/	/	/	2D_28113620	7.02e-05	3C_75967143	1.3e-05	/	/	/	/	/	/
/	/	/	/	2C_116548054	4.37e-06	/	/	/	/	/	/	/	/	8C_7771143	8.39e-05	/	/	2C_64890400	7.27e-06	/	/	/	/	2D_37996044	6.74e-05	3D_2472131	5.53e-05	/	/	/	/	/	/
/	/	/	/	2C_125741587	1.45e-07	/	/	/	/	/	/	/	/	8C_14928398	4.55e-05	/	/	2C_78451953	6.36e-05	/	/	/	/	2D_54559318	6.31e-05	3D_9750897	4.22e-05	/	/	/	/	/	/
/	/	/	/	2D_100915410	4.63e-05	/	/	/	/	/	/	/	/	8C_19663828	2.4e-05	/	/	2C_78475319	2.7e-07	/	/	/	/	2D_54569845	2.61e-06	3D_41222289	4.46e-05	/	/	/	/	/	/
/	/	/	/	3A_1359211	2.37e-05	/	/	/	/	/	/	/	/	8D_10371447	1.63e-05	/	/	2C_85259397	7.86e-06	/	/	/	/	2D_66732315	1.02e-05	4A_39950177	7.25e-05	/	/	/	/	/	/
/	/	/	/	3A_5556206	2.3e-05	/	/	/	/	/	/	/	/	8D_15266316	6.99e-05	/	/	2C_93371753	1.26e-05	/	/	/	/	2D_71457134	3.35e-05	4A_60652098	4.56e-05	/	/	/	/	/	/
/	/	/	/	3A_8687259	3.17e-05	/	/	/	/	/	/	/	/	8D_46801716	1.87e-05	/	/	2C_109012988	7.93e-05	/	/	/	/	2D_81034882	1.87e-05	4B_37057506	4.55e-05	/	/	/	/	/	/
/	/	/	/	3A_14910977	2.15e-05	/	/	/	/	/	/	/	/	/	/	/	/	2D_5504188	9.61e-06	/	/	/	/	2D_97256909	2.33e-05	4B_72611268	4.17e-05	/	/	/	/	/	/
/	/	/	/	3A_17272748	3.38e-06	/	/	/	/	/	/	/	/	/	/	/	/	2D_8300055	7.95e-06	/	/	/	/	2D_105789190	1.19e-05	4C_24727979	2.2e-05	/	/	/	/	/	/
/	/	/	/	3A_20762416	2.17e-05	/	/	/	/	/	/	/	/	/	/	/	/	2D_29369331	8.46e-07	/	/	/	/	3A_2276715	5.12e-05	4C_35220834	4.66e-05	/	/	/	/	/	/
/	/	/	/	3A_38354814	8.41e-06	/	/	/	/	/	/	/	/	/	/	/	/	2D_30667737	8.42e-05	/	/	/	/	3A_44578326	4.28e-05	4C_36521873	2.07e-05	/	/	/	/	/	/
/	/	/	/	3A_41730804	3.03e-05	/	/	/	/	/	/	/	/	/	/	/	/	2D_34928963	3.82e-05	/	/	/	/	3A_51938103	9.56e-05	4C_47204317	4.56e-05	/	/	/	/	/	/
/	/	/	/	3A_42440358	2.27e-05	/	/	/	/	/	/	/	/	/	/	/	/	2D_45159864	5.04e-05	/	/	/	/	3A_59981926	3.21e-05	4C_66493931	4.52e-05	/	/	/	/	/	/
/	/	/	/	3A_42444017	3.96e-05	/	/	/	/	/	/	/	/	/	/	/	/	2D_60125891	2.6e-05	/	/	/	/	3A_73272282	3.74e-05	4C_75355846	3.32e-05	/	/	/	/	/	/
/	/	/	/	3A_44405642	9.44e-06	/	/	/	/	/	/	/	/	/	/	/	/	2D_62789092	2.9e-05	/	/	/	/	3B_2971186	7.81e-05	4C_79565608	4.06e-05	/	/	/	/	/	/
/	/	/	/	3B_24996490	6.78e-05	/	/	/	/	/	/	/	/	/	/	/	/	2D_69598269	9.83e-05	/	/	/	/	3B_4466115	8.94e-05	4D_5752881	1.71e-05	/	/	/	/	/	/
/	/	/	/	3B_26978417	1.97e-05	/	/	/	/	/	/	/	/	/	/	/	/	2D_93474954	9.16e-05	/	/	/	/	3B_9684781	7.09e-05	4D_44000660	3.9e-05	/	/	/	/	/	/
/	/	/	/	3B_33520583	7.87e-05	/	/	/	/	/	/	/	/	/	/	/	/	2D_102049346	1.64e-05	/	/	/	/	3B_18672567	6.41e-05	4D_45600918	9.81e-05	/	/	/	/	/	/
/	/	/	/	3B_43817803	3.54e-06	/	/	/	/	/	/	/	/	/	/	/	/	3A_17270643	1.41e-05	/	/	/	/	3B_24444387	6.08e-05	4D_51599024	8.34e-05	/	/	/	/	/	/
/	/	/	/	3B_46827794	9.3e-05	/	/	/	/	/	/	/	/	/	/	/	/	3A_22028082	3.97e-06	/	/	/	/	3B_31118971	2.5e-05	5A_21695832	4.02e-05	/	/	/	/	/	/
/	/	/	/	3B_48691938	7.34e-05	/	/	/	/	/	/	/	/	/	/	/	/	3A_23827180	7.27e-05	/	/	/	/	3B_41649155	1.41e-06	5A_22805608	2.08e-05	/	/	/	/	/	/
/	/	/	/	3B_53075596	2.8e-05	/	/	/	/	/	/	/	/	/	/	/	/	3A_31119801	6.64e-06	/	/	/	/	3B_45019611	6.04e-06	5A_39087168	4.5e-05	/	/	/	/	/	/
/	/	/	/	3B_58199530	7.47e-05	/	/	/	/	/	/	/	/	/	/	/	/	3A_38467009	2.86e-05	/	/	/	/	3B_70172877	6.73e-05	5A_40241353	4.51e-05	/	/	/	/	/	/
/	/	/	/	3B_64016857	3.97e-05	/	/	/	/	/	/	/	/	/	/	/	/	3A_42444040	3.93e-05	/	/	/	/	3B_76303771	6.56e-05	5A_50876407	2.26e-05	/	/	/	/	/	/
/	/	/	/	3B_64898652	2.74e-06	/	/	/	/	/	/	/	/	/	/	/	/	3A_45278436	3.38e-05	/	/	/	/	3B_80193515	6.96e-05	5A_61682333	5.16e-05	/	/	/	/	/	/
/	/	/	/	3B_68227275	2.49e-05	/	/	/	/	/	/	/	/	/	/	/	/	3A_45669810	7.62e-06	/	/	/	/	3B_84109438	6.66e-05	5A_71775963	2.49e-05	/	/	/	/	/	/
/	/	/	/	3B_77941340	8.77e-05	/	/	/	/	/	/	/	/	/	/	/	/	3A_48115038	4.89e-06	/	/	/	/	3B_88985111	3.99e-07	5A_88788256	4.49e-05	/	/	/	/	/	/
/	/	/	/	3C_1293332	5.91e-05	/	/	/	/	/	/	/	/	/	/	/	/	3A_48673550	7.31e-05	/	/	/	/	3B_92945162	3.73e-06	5B_11768160	4.03e-05	/	/	/	/	/	/
/	/	/	/	3C_7177131	6.21e-05	/	/	/	/	/	/	/	/	/	/	/	/	3A_50348783	8.51e-05	/	/	/	/	3B_94010691	2.61e-06	5B_11774060	4.09e-05	/	/	/	/	/	/
/	/	/	/	3C_33047707	9.13e-05	/	/	/	/	/	/	/	/	/	/	/	/	3A_56655531	9.23e-07	/	/	/	/	3C_2142008	2.11e-05	5B_15518232	2.46e-05	/	/	/	/	/	/
/	/	/	/	3C_48902233	3.77e-05	/	/	/	/	/	/	/	/	/	/	/	/	3A_67970900	6.76e-05	/	/	/	/	3C_5794319	3.47e-05	5B_46542537	2.91e-05	/	/	/	/	/	/
/	/	/	/	3C_50467654	6.21e-05	/	/	/	/	/	/	/	/	/	/	/	/	3B_5804114	1.88e-05	/	/	/	/	3C_7380477	8.37e-05	5B_49991676	4.47e-05	/	/	/	/	/	/
/	/	/	/	3C_50521563	8.84e-05	/	/	/	/	/	/	/	/	/	/	/	/	3B_13825944	7.59e-06	/	/	/	/	3C_9522699	3.1e-06	5B_78278330	4.46e-05	/	/	/	/	/	/
/	/	/	/	3C_50635192	5.99e-05	/	/	/	/	/	/	/	/	/	/	/	/	3B_14919731	1.53e-06	/	/	/	/	3C_17500973	4.83e-05	5C_17335497	4.25e-05	/	/	/	/	/	/
/	/	/	/	3C_63360843	3.57e-05	/	/	/	/	/	/	/	/	/	/	/	/	3B_15615517	3.16e-05	/	/	/	/	3C_19067062	9.57e-06	5C_36857780	3.37e-05	/	/	/	/	/	/
/	/	/	/	3C_66525199	5.04e-05	/	/	/	/	/	/	/	/	/	/	/	/	3B_27174978	2.73e-05	/	/	/	/	3C_26643658	6.75e-05	5C_36870362	4.15e-05	/	/	/	/	/	/
/	/	/	/	3C_95474362	1.91e-05	/	/	/	/	/	/	/	/	/	/	/	/	3B_36406277	3.18e-05	/	/	/	/	3C_32343513	9.59e-05	5C_40693339	9.58e-05	/	/	/	/	/	/
/	/	/	/	3D_24771781	6.07e-05	/	/	/	/	/	/	/	/	/	/	/	/	3B_58743744	2.93e-06	/	/	/	/	3C_41834679	1.14e-05	5C_44554059	8.46e-05	/	/	/	/	/	/
/	/	/	/	3D_25597045	3.95e-05	/	/	/	/	/	/	/	/	/	/	/	/	3B_60743302	2.8e-05	/	/	/	/	3C_43267861	3.35e-05	5C_65378157	4.41e-05	/	/	/	/	/	/
/	/	/	/	3D_25822447	5.19e-05	/	/	/	/	/	/	/	/	/	/	/	/	3B_68229033	1.54e-05	/	/	/	/	3C_45454484	2.03e-05	5C_75445573	2.11e-05	/	/	/	/	/	/
/	/	/	/	3D_27266510	2.09e-05	/	/	/	/	/	/	/	/	/	/	/	/	3B_69103262	1.16e-05	/	/	/	/	3C_46931701	6.09e-05	5D_25725321	6.04e-05	/	/	/	/	/	/
/	/	/	/	3D_43998018	1.77e-05	/	/	/	/	/	/	/	/	/	/	/	/	3B_72250711	3.83e-05	/	/	/	/	3C_65667848	1.93e-05	5D_46224441	4.26e-05	/	/	/	/	/	/
/	/	/	/	4A_10333584	2.44e-06	/	/	/	/	/	/	/	/	/	/	/	/	3B_87024421	8.08e-06	/	/	/	/	3C_70891800	1.29e-05	5D_52968493	1.68e-05	/	/	/	/	/	/
/	/	/	/	4A_22983022	9.44e-05	/	/	/	/	/	/	/	/	/	/	/	/	3B_87026089	7.6e-06	/	/	/	/	3C_83464352	3.13e-05	5D_66316708	3.96e-05	/	/	/	/	/	/
/	/	/	/	4A_41712872	6.27e-05	/	/	/	/	/	/	/	/	/	/	/	/	3B_94279433	1.36e-05	/	/	/	/	3C_86525048	9.42e-05	6A_20672945	3.12e-05	/	/	/	/	/	/
/	/	/	/	4A_46422498	1.64e-07	/	/	/	/	/	/	/	/	/	/	/	/	3B_96865210	2.27e-05	/	/	/	/	3C_90993946	1.46e-06	6A_67711248	3.26e-05	/	/	/	/	/	/
/	/	/	/	4A_72134338	1.34e-07	/	/	/	/	/	/	/	/	/	/	/	/	3C_9348167	3.31e-05	/	/	/	/	3D_26354703	6.65e-05	6B_27259606	7.73e-05	/	/	/	/	/	/
/	/	/	/	4B_17873515	1.43e-05	/	/	/	/	/	/	/	/	/	/	/	/	3C_13570819	8.71e-06	/	/	/	/	3D_29556852	7.87e-07	6C_28204293	4.34e-05	/	/	/	/	/	/
/	/	/	/	4B_23407744	9.21e-05	/	/	/	/	/	/	/	/	/	/	/	/	3C_13579223	5.74e-06	/	/	/	/	3D_33393252	4.03e-05	6C_29219367	4.42e-05	/	/	/	/	/	/
/	/	/	/	4B_25933838	9.85e-05	/	/	/	/	/	/	/	/	/	/	/	/	3C_13579302	8.77e-06	/	/	/	/	3D_36741441	7.06e-05	6C_39117525	3.47e-05	/	/	/	/	/	/
/	/	/	/	4B_26480630	6.31e-05	/	/	/	/	/	/	/	/	/	/	/	/	3C_19643106	2.11e-05	/	/	/	/	3D_39596072	6.85e-05	6D_18263537	4.55e-05	/	/	/	/	/	/
/	/	/	/	4B_30529830	1.5e-07	/	/	/	/	/	/	/	/	/	/	/	/	3C_24086872	1.05e-08	/	/	/	/	3D_41009902	6.93e-07	6D_58887140	4.53e-05	/	/	/	/	/	/
/	/	/	/	4B_46765228	7.73e-05	/	/	/	/	/	/	/	/	/	/	/	/	3C_37017084	6.45e-05	/	/	/	/	3D_45925985	7.42e-06	6D_79445363	4.52e-05	/	/	/	/	/	/
/	/	/	/	4B_59674667	8.74e-06	/	/	/	/	/	/	/	/	/	/	/	/	3C_38318286	8.69e-06	/	/	/	/	3D_53753315	3.3e-05	7A_8970304	2.28e-05	/	/	/	/	/	/
/	/	/	/	4B_67328710	2.17e-06	/	/	/	/	/	/	/	/	/	/	/	/	3C_45093639	6.53e-06	/	/	/	/	3D_53758319	8.04e-05	7A_25775098	9.83e-05	/	/	/	/	/	/
/	/	/	/	4B_74720225	6.05e-07	/	/	/	/	/	/	/	/	/	/	/	/	3C_52619440	1.99e-05	/	/	/	/	3D_56892926	2.41e-05	7A_48401164	4.56e-05	/	/	/	/	/	/
/	/	/	/	4C_14238084	8.82e-05	/	/	/	/	/	/	/	/	/	/	/	/	3C_60056740	8.52e-05	/	/	/	/	3D_56938279	5.2e-05	7B_23280918	4.52e-05	/	/	/	/	/	/
/	/	/	/	4C_30326123	5.88e-05	/	/	/	/	/	/	/	/	/	/	/	/	3C_68221609	7.15e-05	/	/	/	/	4A_6210737	2.38e-05	7B_33865418	4.46e-05	/	/	/	/	/	/
/	/	/	/	4C_38353917	8.53e-05	/	/	/	/	/	/	/	/	/	/	/	/	3C_73359257	5.44e-05	/	/	/	/	4A_12146962	2.37e-05	7B_48659770	4.33e-05	/	/	/	/	/	/
/	/	/	/	4C_38526076	4.54e-05	/	/	/	/	/	/	/	/	/	/	/	/	3C_76379109	7.96e-05	/	/	/	/	4A_14396938	7.09e-05	7C_4463020	3.45e-05	/	/	/	/	/	/
/	/	/	/	4C_42980895	1.7e-05	/	/	/	/	/	/	/	/	/	/	/	/	3C_94808612	2.3e-05	/	/	/	/	4A_16637412	4.66e-07	7C_40890034	9.84e-05	/	/	/	/	/	/
/	/	/	/	4C_46869935	2.83e-05	/	/	/	/	/	/	/	/	/	/	/	/	3D_2908229	2.89e-05	/	/	/	/	4A_23954467	1.47e-05	7C_43710070	4.54e-05	/	/	/	/	/	/
/	/	/	/	4C_47342773	3.28e-05	/	/	/	/	/	/	/	/	/	/	/	/	3D_16057725	7.13e-05	/	/	/	/	4A_29760050	6.67e-05	7C_67615858	5.27e-05	/	/	/	/	/	/
/	/	/	/	4D_3238282	4.31e-05	/	/	/	/	/	/	/	/	/	/	/	/	3D_21709209	5.79e-05	/	/	/	/	4B_5224883	4.87e-05	7D_14109828	3.15e-05	/	/	/	/	/	/
/	/	/	/	4D_82313539	4.28e-05	/	/	/	/	/	/	/	/	/	/	/	/	3D_28285247	3.8e-05	/	/	/	/	4B_9724236	4.67e-06	7D_36883940	4.12e-05	/	/	/	/	/	/
/	/	/	/	5A_5377771	5.05e-05	/	/	/	/	/	/	/	/	/	/	/	/	3D_42917264	2.48e-06	/	/	/	/	4B_24456046	7.09e-05	8A_10484550	4.56e-05	/	/	/	/	/	/
/	/	/	/	5A_39774391	5.13e-05	/	/	/	/	/	/	/	/	/	/	/	/	3D_46401247	1.78e-06	/	/	/	/	4B_26367931	4.13e-05	8A_38392134	6.14e-06	/	/	/	/	/	/
/	/	/	/	5B_30491472	9.84e-05	/	/	/	/	/	/	/	/	/	/	/	/	3D_50746527	1.4e-05	/	/	/	/	4B_58823848	6.77e-05	8A_49013627	7.01e-05	/	/	/	/	/	/
/	/	/	/	5B_33255610	1.92e-05	/	/	/	/	/	/	/	/	/	/	/	/	3D_61405193	5.71e-05	/	/	/	/	4B_61797606	3.31e-05	8B_19760612	4.55e-05	/	/	/	/	/	/
/	/	/	/	5B_34637201	2.52e-05	/	/	/	/	/	/	/	/	/	/	/	/	4A_59299	1.72e-05	/	/	/	/	4B_63278528	5.55e-05	8B_26980243	6.08e-05	/	/	/	/	/	/
/	/	/	/	5B_36739146	3.47e-06	/	/	/	/	/	/	/	/	/	/	/	/	4A_10411922	1.89e-06	/	/	/	/	4B_64883115	1.33e-06	8B_33591356	3.66e-05	/	/	/	/	/	/
/	/	/	/	5B_37454890	2.41e-05	/	/	/	/	/	/	/	/	/	/	/	/	4A_17299498	4.1e-05	/	/	/	/	4B_67614152	3.61e-05	8B_44436519	3.75e-05	/	/	/	/	/	/
/	/	/	/	5B_61914668	9.89e-05	/	/	/	/	/	/	/	/	/	/	/	/	4A_29758889	7.74e-06	/	/	/	/	4C_17612067	5.9e-05	8B_54991611	4.54e-05	/	/	/	/	/	/
/	/	/	/	5B_92348727	7.47e-05	/	/	/	/	/	/	/	/	/	/	/	/	4A_31602358	1.64e-05	/	/	/	/	4C_19426498	1.78e-06	8B_55895478	4.24e-05	/	/	/	/	/	/
/	/	/	/	5C_38985012	2.32e-05	/	/	/	/	/	/	/	/	/	/	/	/	4A_35131600	7.14e-06	/	/	/	/	4C_26025682	5.42e-05	8C_14618841	2.1e-05	/	/	/	/	/	/
/	/	/	/	5C_58427771	8.71e-05	/	/	/	/	/	/	/	/	/	/	/	/	4A_35182989	6.98e-05	/	/	/	/	4C_36450936	2.15e-05	8C_15098339	4.35e-05	/	/	/	/	/	/
/	/	/	/	5C_64588284	3.4e-05	/	/	/	/	/	/	/	/	/	/	/	/	4A_52106063	7.31e-05	/	/	/	/	4C_47784506	4.2e-05	8C_19014710	3.61e-05	/	/	/	/	/	/
/	/	/	/	5D_11162222	7.34e-05	/	/	/	/	/	/	/	/	/	/	/	/	4A_61059650	9.03e-05	/	/	/	/	4C_61277495	1.56e-06	8C_21814112	8.21e-05	/	/	/	/	/	/
/	/	/	/	5D_51482664	3.11e-05	/	/	/	/	/	/	/	/	/	/	/	/	4B_10481633	1.74e-05	/	/	/	/	4C_64429245	5.4e-05	8C_32043929	6.75e-05	/	/	/	/	/	/
/	/	/	/	5D_76631080	6.41e-06	/	/	/	/	/	/	/	/	/	/	/	/	4B_10747227	2.74e-05	/	/	/	/	4D_21373659	9.81e-06	8C_42644204	9.43e-05	/	/	/	/	/	/
/	/	/	/	6A_87501683	1.94e-05	/	/	/	/	/	/	/	/	/	/	/	/	4B_13986761	1.84e-05	/	/	/	/	4D_31204557	4.89e-05	8D_17592975	1.21e-05	/	/	/	/	/	/
/	/	/	/	6A_98509517	1.96e-05	/	/	/	/	/	/	/	/	/	/	/	/	4B_16408505	2.3e-05	/	/	/	/	4D_45974137	2.07e-05	8D_29421724	4.89e-05	/	/	/	/	/	/
/	/	/	/	6B_29425984	4.82e-05	/	/	/	/	/	/	/	/	/	/	/	/	4B_16810464	8.2e-06	/	/	/	/	4D_59028361	3.2e-05	8D_31054048	1.85e-05	/	/	/	/	/	/
/	/	/	/	6B_46912500	7.21e-05	/	/	/	/	/	/	/	/	/	/	/	/	4B_16947614	1.81e-05	/	/	/	/	4D_76524094	7.06e-05	/	/	/	/	/	/	/	/
/	/	/	/	6B_64920468	8.74e-05	/	/	/	/	/	/	/	/	/	/	/	/	4B_39124801	1.1e-06	/	/	/	/	5A_7694589	1.49e-05	/	/	/	/	/	/	/	/
/	/	/	/	6C_44792046	2.4e-05	/	/	/	/	/	/	/	/	/	/	/	/	4B_52802583	8.36e-05	/	/	/	/	5A_9621725	5.29e-05	/	/	/	/	/	/	/	/
/	/	/	/	6C_48127484	5.14e-06	/	/	/	/	/	/	/	/	/	/	/	/	4B_56435747	9.18e-05	/	/	/	/	5A_40008279	7.08e-05	/	/	/	/	/	/	/	/
/	/	/	/	6C_48390872	3.92e-05	/	/	/	/	/	/	/	/	/	/	/	/	4B_56900263	4.08e-05	/	/	/	/	5A_57095391	1.02e-05	/	/	/	/	/	/	/	/
/	/	/	/	6C_69474078	5.06e-05	/	/	/	/	/	/	/	/	/	/	/	/	4B_72524576	8.81e-06	/	/	/	/	5A_64029676	5.28e-05	/	/	/	/	/	/	/	/
/	/	/	/	6C_69830017	1.03e-05	/	/	/	/	/	/	/	/	/	/	/	/	4C_19232972	2.59e-05	/	/	/	/	5A_71772978	3.37e-06	/	/	/	/	/	/	/	/
/	/	/	/	6D_14665368	6.99e-05	/	/	/	/	/	/	/	/	/	/	/	/	4C_38569441	2.12e-05	/	/	/	/	5A_73733413	1.41e-06	/	/	/	/	/	/	/	/
/	/	/	/	6D_15112219	4.38e-05	/	/	/	/	/	/	/	/	/	/	/	/	4C_51076133	5.78e-06	/	/	/	/	5A_76375304	5.15e-05	/	/	/	/	/	/	/	/
/	/	/	/	6D_39488224	4.27e-06	/	/	/	/	/	/	/	/	/	/	/	/	4D_29372070	6.59e-06	/	/	/	/	5A_78131255	3.12e-05	/	/	/	/	/	/	/	/
/	/	/	/	6D_42658186	3.47e-05	/	/	/	/	/	/	/	/	/	/	/	/	4D_29429176	4.21e-05	/	/	/	/	5A_79580075	6.98e-05	/	/	/	/	/	/	/	/
/	/	/	/	6D_53109052	5.02e-05	/	/	/	/	/	/	/	/	/	/	/	/	4D_54806351	1.98e-07	/	/	/	/	5A_83938809	5.81e-05	/	/	/	/	/	/	/	/
/	/	/	/	6D_61984104	8.32e-05	/	/	/	/	/	/	/	/	/	/	/	/	4D_55606746	5.85e-06	/	/	/	/	5B_5097739	3.89e-05	/	/	/	/	/	/	/	/
/	/	/	/	7A_24131496	8.85e-05	/	/	/	/	/	/	/	/	/	/	/	/	4D_63538696	4.37e-05	/	/	/	/	5B_17376459	5.5e-05	/	/	/	/	/	/	/	/
/	/	/	/	7B_14356440	4.73e-05	/	/	/	/	/	/	/	/	/	/	/	/	4D_66540312	1.96e-05	/	/	/	/	5B_31467529	6.71e-05	/	/	/	/	/	/	/	/
/	/	/	/	7B_20090941	8.16e-05	/	/	/	/	/	/	/	/	/	/	/	/	4D_67789882	9.52e-05	/	/	/	/	5B_47727011	4.97e-05	/	/	/	/	/	/	/	/
/	/	/	/	7B_20096513	4.4e-07	/	/	/	/	/	/	/	/	/	/	/	/	5A_3108072	4.9e-07	/	/	/	/	5B_62044244	7.03e-05	/	/	/	/	/	/	/	/
/	/	/	/	7B_57236882	1.22e-05	/	/	/	/	/	/	/	/	/	/	/	/	5A_5137792	1.17e-07	/	/	/	/	5B_63928197	8.51e-05	/	/	/	/	/	/	/	/
/	/	/	/	7B_69101799	8.22e-05	/	/	/	/	/	/	/	/	/	/	/	/	5A_7681831	8.74e-06	/	/	/	/	5B_77611678	6.63e-05	/	/	/	/	/	/	/	/
/	/	/	/	7B_71483570	6.61e-05	/	/	/	/	/	/	/	/	/	/	/	/	5A_9624260	6.8e-05	/	/	/	/	5B_78821374	6.95e-05	/	/	/	/	/	/	/	/
/	/	/	/	7B_76726219	4.45e-05	/	/	/	/	/	/	/	/	/	/	/	/	5A_15871007	3.09e-05	/	/	/	/	5C_14110719	7.76e-05	/	/	/	/	/	/	/	/
/	/	/	/	7C_9985367	4.31e-07	/	/	/	/	/	/	/	/	/	/	/	/	5A_30413261	8.82e-06	/	/	/	/	5C_24254416	6.66e-05	/	/	/	/	/	/	/	/
/	/	/	/	7C_13212715	5.58e-05	/	/	/	/	/	/	/	/	/	/	/	/	5A_44112564	1.93e-05	/	/	/	/	5C_44811659	5.18e-05	/	/	/	/	/	/	/	/
/	/	/	/	7C_16637694	4.45e-06	/	/	/	/	/	/	/	/	/	/	/	/	5A_50105559	4.95e-06	/	/	/	/	5C_47066286	7.09e-05	/	/	/	/	/	/	/	/
/	/	/	/	7C_50154354	7.17e-05	/	/	/	/	/	/	/	/	/	/	/	/	5A_52496185	8.48e-06	/	/	/	/	5C_52805550	4.46e-05	/	/	/	/	/	/	/	/
/	/	/	/	7D_3699302	7.76e-05	/	/	/	/	/	/	/	/	/	/	/	/	5A_56276455	8.34e-06	/	/	/	/	5C_66773937	9.12e-05	/	/	/	/	/	/	/	/
/	/	/	/	7D_17616418	4.72e-05	/	/	/	/	/	/	/	/	/	/	/	/	5A_71776957	7.92e-06	/	/	/	/	5C_68366446	2.05e-05	/	/	/	/	/	/	/	/
/	/	/	/	7D_78579612	4.07e-05	/	/	/	/	/	/	/	/	/	/	/	/	5A_86753713	7.69e-07	/	/	/	/	5C_70220423	4.53e-05	/	/	/	/	/	/	/	/
/	/	/	/	8A_12690860	1.36e-05	/	/	/	/	/	/	/	/	/	/	/	/	5A_88532430	2.12e-06	/	/	/	/	5C_75536429	3e-05	/	/	/	/	/	/	/	/
/	/	/	/	8A_20758161	6.13e-05	/	/	/	/	/	/	/	/	/	/	/	/	5A_89710320	1.35e-05	/	/	/	/	5C_85225655	4.89e-07	/	/	/	/	/	/	/	/
/	/	/	/	8A_38683694	4.47e-05	/	/	/	/	/	/	/	/	/	/	/	/	5B_2134270	7.98e-05	/	/	/	/	5C_85615979	1.51e-05	/	/	/	/	/	/	/	/
/	/	/	/	8A_45688655	9.72e-05	/	/	/	/	/	/	/	/	/	/	/	/	5B_3701806	2.19e-06	/	/	/	/	5D_5451608	5.73e-06	/	/	/	/	/	/	/	/
/	/	/	/	8B_12916870	9.35e-06	/	/	/	/	/	/	/	/	/	/	/	/	5B_6221263	3.42e-05	/	/	/	/	5D_5854222	4.43e-05	/	/	/	/	/	/	/	/
/	/	/	/	8B_31537174	8.57e-05	/	/	/	/	/	/	/	/	/	/	/	/	5B_7441245	1.88e-05	/	/	/	/	5D_39997733	3.81e-05	/	/	/	/	/	/	/	/
/	/	/	/	8C_14614233	1.09e-06	/	/	/	/	/	/	/	/	/	/	/	/	5B_7677710	7.38e-06	/	/	/	/	5D_40099307	6.59e-05	/	/	/	/	/	/	/	/
/	/	/	/	8D_32221326	7.56e-05	/	/	/	/	/	/	/	/	/	/	/	/	5B_8169886	2.52e-07	/	/	/	/	5D_46299710	7.04e-05	/	/	/	/	/	/	/	/
/	/	/	/	8D_40755230	1.45e-06	/	/	/	/	/	/	/	/	/	/	/	/	5B_13659577	2.64e-06	/	/	/	/	5D_47903373	2.93e-05	/	/	/	/	/	/	/	/
/	/	/	/	/	/	/	/	/	/	/	/	/	/	/	/	/	/	5B_13932216	2.7e-05	/	/	/	/	5D_48671506	1.76e-05	/	/	/	/	/	/	/	/
/	/	/	/	/	/	/	/	/	/	/	/	/	/	/	/	/	/	5B_16160990	9.31e-06	/	/	/	/	5D_52969575	7e-05	/	/	/	/	/	/	/	/
/	/	/	/	/	/	/	/	/	/	/	/	/	/	/	/	/	/	5B_30684992	8.61e-05	/	/	/	/	5D_57674251	6.93e-05	/	/	/	/	/	/	/	/
/	/	/	/	/	/	/	/	/	/	/	/	/	/	/	/	/	/	5B_41748773	8.61e-06	/	/	/	/	5D_62934961	1.62e-05	/	/	/	/	/	/	/	/
/	/	/	/	/	/	/	/	/	/	/	/	/	/	/	/	/	/	5B_42647892	8.83e-06	/	/	/	/	5D_76897648	4.85e-05	/	/	/	/	/	/	/	/
/	/	/	/	/	/	/	/	/	/	/	/	/	/	/	/	/	/	5B_43310412	8.39e-06	/	/	/	/	5D_77991980	7.28e-05	/	/	/	/	/	/	/	/
/	/	/	/	/	/	/	/	/	/	/	/	/	/	/	/	/	/	5B_45657939	7.21e-06	/	/	/	/	6A_16025810	6.72e-05	/	/	/	/	/	/	/	/
/	/	/	/	/	/	/	/	/	/	/	/	/	/	/	/	/	/	5B_46300644	1.44e-06	/	/	/	/	6A_19501424	7e-05	/	/	/	/	/	/	/	/
/	/	/	/	/	/	/	/	/	/	/	/	/	/	/	/	/	/	5B_47326071	7.82e-05	/	/	/	/	6A_23248384	7.09e-05	/	/	/	/	/	/	/	/
/	/	/	/	/	/	/	/	/	/	/	/	/	/	/	/	/	/	5B_47896161	6.75e-06	/	/	/	/	6A_27929960	8.58e-05	/	/	/	/	/	/	/	/
/	/	/	/	/	/	/	/	/	/	/	/	/	/	/	/	/	/	5B_70278225	3.25e-05	/	/	/	/	6A_34124343	6.56e-05	/	/	/	/	/	/	/	/
/	/	/	/	/	/	/	/	/	/	/	/	/	/	/	/	/	/	5B_71824654	6.72e-05	/	/	/	/	6A_44195597	5.5e-05	/	/	/	/	/	/	/	/
/	/	/	/	/	/	/	/	/	/	/	/	/	/	/	/	/	/	5B_76655983	1.19e-05	/	/	/	/	6A_48764461	4.69e-05	/	/	/	/	/	/	/	/
/	/	/	/	/	/	/	/	/	/	/	/	/	/	/	/	/	/	5B_78360498	8.46e-05	/	/	/	/	6A_62199626	3.53e-05	/	/	/	/	/	/	/	/
/	/	/	/	/	/	/	/	/	/	/	/	/	/	/	/	/	/	5B_80124291	3.13e-06	/	/	/	/	6A_63871587	1.92e-05	/	/	/	/	/	/	/	/
/	/	/	/	/	/	/	/	/	/	/	/	/	/	/	/	/	/	5B_84744648	6.63e-05	/	/	/	/	6A_65446878	2.07e-06	/	/	/	/	/	/	/	/
/	/	/	/	/	/	/	/	/	/	/	/	/	/	/	/	/	/	5B_89188163	8.31e-05	/	/	/	/	6A_66130350	6.41e-05	/	/	/	/	/	/	/	/
/	/	/	/	/	/	/	/	/	/	/	/	/	/	/	/	/	/	5B_90800605	4.66e-05	/	/	/	/	6A_70228456	3.13e-05	/	/	/	/	/	/	/	/
/	/	/	/	/	/	/	/	/	/	/	/	/	/	/	/	/	/	5B_91179385	7.65e-05	/	/	/	/	6A_72261740	5.93e-05	/	/	/	/	/	/	/	/
/	/	/	/	/	/	/	/	/	/	/	/	/	/	/	/	/	/	5C_1005293	9.28e-05	/	/	/	/	6A_72488038	4.35e-05	/	/	/	/	/	/	/	/
/	/	/	/	/	/	/	/	/	/	/	/	/	/	/	/	/	/	5C_1005795	2.17e-05	/	/	/	/	6A_81936284	2.72e-05	/	/	/	/	/	/	/	/
/	/	/	/	/	/	/	/	/	/	/	/	/	/	/	/	/	/	5C_4755826	3.13e-05	/	/	/	/	6A_86322427	6.18e-05	/	/	/	/	/	/	/	/
/	/	/	/	/	/	/	/	/	/	/	/	/	/	/	/	/	/	5C_5768833	1.06e-08	/	/	/	/	6A_87054122	9.78e-05	/	/	/	/	/	/	/	/
/	/	/	/	/	/	/	/	/	/	/	/	/	/	/	/	/	/	5C_5796570	1.07e-05	/	/	/	/	6A_95939175	4.66e-05	/	/	/	/	/	/	/	/
/	/	/	/	/	/	/	/	/	/	/	/	/	/	/	/	/	/	5C_5849683	2.18e-05	/	/	/	/	6A_100817325	6.49e-06	/	/	/	/	/	/	/	/
/	/	/	/	/	/	/	/	/	/	/	/	/	/	/	/	/	/	5C_6052554	1.75e-05	/	/	/	/	6B_1760299	5.95e-05	/	/	/	/	/	/	/	/
/	/	/	/	/	/	/	/	/	/	/	/	/	/	/	/	/	/	5C_6060939	1.81e-06	/	/	/	/	6B_13215105	5.49e-05	/	/	/	/	/	/	/	/
/	/	/	/	/	/	/	/	/	/	/	/	/	/	/	/	/	/	5C_7058535	4.16e-05	/	/	/	/	6B_19911939	3.69e-05	/	/	/	/	/	/	/	/
/	/	/	/	/	/	/	/	/	/	/	/	/	/	/	/	/	/	5C_13426080	3.83e-05	/	/	/	/	6B_33789664	1.34e-06	/	/	/	/	/	/	/	/
/	/	/	/	/	/	/	/	/	/	/	/	/	/	/	/	/	/	5C_24062015	9.03e-05	/	/	/	/	6B_34545208	5.02e-05	/	/	/	/	/	/	/	/
/	/	/	/	/	/	/	/	/	/	/	/	/	/	/	/	/	/	5C_24070148	4.07e-05	/	/	/	/	6B_38348839	1.09e-05	/	/	/	/	/	/	/	/
/	/	/	/	/	/	/	/	/	/	/	/	/	/	/	/	/	/	5C_28243455	5.56e-05	/	/	/	/	6B_53207578	7.95e-05	/	/	/	/	/	/	/	/
/	/	/	/	/	/	/	/	/	/	/	/	/	/	/	/	/	/	5C_33829519	8.39e-05	/	/	/	/	6B_57063340	5.75e-07	/	/	/	/	/	/	/	/
/	/	/	/	/	/	/	/	/	/	/	/	/	/	/	/	/	/	5C_34569860	1.31e-05	/	/	/	/	6B_58198369	3.77e-05	/	/	/	/	/	/	/	/
/	/	/	/	/	/	/	/	/	/	/	/	/	/	/	/	/	/	5C_47736910	6.68e-05	/	/	/	/	6B_59849527	2.63e-05	/	/	/	/	/	/	/	/
/	/	/	/	/	/	/	/	/	/	/	/	/	/	/	/	/	/	5C_47794273	2.75e-05	/	/	/	/	6B_74105126	8.75e-06	/	/	/	/	/	/	/	/
/	/	/	/	/	/	/	/	/	/	/	/	/	/	/	/	/	/	5C_51027573	6.08e-05	/	/	/	/	6B_78125700	4.56e-05	/	/	/	/	/	/	/	/
/	/	/	/	/	/	/	/	/	/	/	/	/	/	/	/	/	/	5C_66758879	7.6e-06	/	/	/	/	6C_21291982	6.49e-06	/	/	/	/	/	/	/	/
/	/	/	/	/	/	/	/	/	/	/	/	/	/	/	/	/	/	5C_82108181	8.36e-06	/	/	/	/	6C_40095132	7.04e-05	/	/	/	/	/	/	/	/
/	/	/	/	/	/	/	/	/	/	/	/	/	/	/	/	/	/	5D_1446544	7.27e-07	/	/	/	/	6C_40586363	2.68e-05	/	/	/	/	/	/	/	/
/	/	/	/	/	/	/	/	/	/	/	/	/	/	/	/	/	/	5D_1918001	1.19e-08	/	/	/	/	6C_41083073	9.9e-05	/	/	/	/	/	/	/	/
/	/	/	/	/	/	/	/	/	/	/	/	/	/	/	/	/	/	5D_4071698	5.55e-05	/	/	/	/	6C_47981599	7.06e-05	/	/	/	/	/	/	/	/
/	/	/	/	/	/	/	/	/	/	/	/	/	/	/	/	/	/	5D_6823935	3.45e-06	/	/	/	/	6C_48720644	5.19e-05	/	/	/	/	/	/	/	/
/	/	/	/	/	/	/	/	/	/	/	/	/	/	/	/	/	/	5D_8631100	4.42e-05	/	/	/	/	6C_56816112	7.69e-05	/	/	/	/	/	/	/	/
/	/	/	/	/	/	/	/	/	/	/	/	/	/	/	/	/	/	5D_15803917	7.14e-05	/	/	/	/	6C_58009213	2.56e-05	/	/	/	/	/	/	/	/
/	/	/	/	/	/	/	/	/	/	/	/	/	/	/	/	/	/	5D_17880869	3.84e-06	/	/	/	/	6C_58782045	6.12e-05	/	/	/	/	/	/	/	/
/	/	/	/	/	/	/	/	/	/	/	/	/	/	/	/	/	/	5D_33246034	9.85e-07	/	/	/	/	6C_65982630	6.55e-06	/	/	/	/	/	/	/	/
/	/	/	/	/	/	/	/	/	/	/	/	/	/	/	/	/	/	5D_37524091	7.3e-05	/	/	/	/	6C_66484701	6.09e-05	/	/	/	/	/	/	/	/
/	/	/	/	/	/	/	/	/	/	/	/	/	/	/	/	/	/	5D_44260127	2.92e-05	/	/	/	/	6C_73209642	2.77e-05	/	/	/	/	/	/	/	/
/	/	/	/	/	/	/	/	/	/	/	/	/	/	/	/	/	/	5D_46216275	5.74e-05	/	/	/	/	6C_79229118	9.28e-06	/	/	/	/	/	/	/	/
/	/	/	/	/	/	/	/	/	/	/	/	/	/	/	/	/	/	5D_50110173	1.82e-06	/	/	/	/	6C_81648740	2.85e-05	/	/	/	/	/	/	/	/
/	/	/	/	/	/	/	/	/	/	/	/	/	/	/	/	/	/	5D_61697833	3.44e-05	/	/	/	/	6D_8415493	3.02e-05	/	/	/	/	/	/	/	/
/	/	/	/	/	/	/	/	/	/	/	/	/	/	/	/	/	/	5D_74256850	8.6e-06	/	/	/	/	6D_19092523	5.41e-05	/	/	/	/	/	/	/	/
/	/	/	/	/	/	/	/	/	/	/	/	/	/	/	/	/	/	5D_74259737	9.33e-06	/	/	/	/	6D_30729398	8.97e-05	/	/	/	/	/	/	/	/
/	/	/	/	/	/	/	/	/	/	/	/	/	/	/	/	/	/	5D_75871564	9.03e-05	/	/	/	/	6D_42330090	7.16e-05	/	/	/	/	/	/	/	/
/	/	/	/	/	/	/	/	/	/	/	/	/	/	/	/	/	/	5D_82333499	4.71e-05	/	/	/	/	6D_50694032	1.31e-05	/	/	/	/	/	/	/	/
/	/	/	/	/	/	/	/	/	/	/	/	/	/	/	/	/	/	5D_83357329	3.66e-06	/	/	/	/	6D_50970297	4.36e-06	/	/	/	/	/	/	/	/
/	/	/	/	/	/	/	/	/	/	/	/	/	/	/	/	/	/	6A_1757917	7.32e-05	/	/	/	/	6D_53109011	6.9e-05	/	/	/	/	/	/	/	/
/	/	/	/	/	/	/	/	/	/	/	/	/	/	/	/	/	/	6A_14536058	2.77e-05	/	/	/	/	6D_55521374	9.87e-06	/	/	/	/	/	/	/	/
/	/	/	/	/	/	/	/	/	/	/	/	/	/	/	/	/	/	6A_14765335	1.72e-05	/	/	/	/	6D_55928394	6.79e-05	/	/	/	/	/	/	/	/
/	/	/	/	/	/	/	/	/	/	/	/	/	/	/	/	/	/	6A_21437267	8.45e-05	/	/	/	/	6D_64087694	6.03e-05	/	/	/	/	/	/	/	/
/	/	/	/	/	/	/	/	/	/	/	/	/	/	/	/	/	/	6A_25513470	2.21e-07	/	/	/	/	6D_66709345	1.55e-05	/	/	/	/	/	/	/	/
/	/	/	/	/	/	/	/	/	/	/	/	/	/	/	/	/	/	6A_27544468	1.06e-05	/	/	/	/	6D_78740858	3.39e-05	/	/	/	/	/	/	/	/
/	/	/	/	/	/	/	/	/	/	/	/	/	/	/	/	/	/	6A_56712265	4.09e-05	/	/	/	/	6D_78791231	9.85e-05	/	/	/	/	/	/	/	/
/	/	/	/	/	/	/	/	/	/	/	/	/	/	/	/	/	/	6A_58507229	1.99e-05	/	/	/	/	6D_89908944	6.14e-05	/	/	/	/	/	/	/	/
/	/	/	/	/	/	/	/	/	/	/	/	/	/	/	/	/	/	6A_59316109	7.27e-05	/	/	/	/	7A_23677890	5.76e-05	/	/	/	/	/	/	/	/
/	/	/	/	/	/	/	/	/	/	/	/	/	/	/	/	/	/	6A_64353033	5.19e-05	/	/	/	/	7A_24414649	7.38e-06	/	/	/	/	/	/	/	/
/	/	/	/	/	/	/	/	/	/	/	/	/	/	/	/	/	/	6A_64709867	4.69e-05	/	/	/	/	7A_32234713	1.62e-05	/	/	/	/	/	/	/	/
/	/	/	/	/	/	/	/	/	/	/	/	/	/	/	/	/	/	6A_66539025	4.42e-05	/	/	/	/	7A_37686809	9.05e-05	/	/	/	/	/	/	/	/
/	/	/	/	/	/	/	/	/	/	/	/	/	/	/	/	/	/	6A_72287061	7.8e-05	/	/	/	/	7A_49028146	5.33e-05	/	/	/	/	/	/	/	/
/	/	/	/	/	/	/	/	/	/	/	/	/	/	/	/	/	/	6A_75840810	1.73e-05	/	/	/	/	7A_49279082	7.04e-05	/	/	/	/	/	/	/	/
/	/	/	/	/	/	/	/	/	/	/	/	/	/	/	/	/	/	6A_80561804	4.45e-06	/	/	/	/	7A_51098187	7.44e-06	/	/	/	/	/	/	/	/
/	/	/	/	/	/	/	/	/	/	/	/	/	/	/	/	/	/	6A_82430605	3.97e-05	/	/	/	/	7A_53597196	6.66e-05	/	/	/	/	/	/	/	/
/	/	/	/	/	/	/	/	/	/	/	/	/	/	/	/	/	/	6A_82873412	3.4e-05	/	/	/	/	7A_54348859	5.99e-05	/	/	/	/	/	/	/	/
/	/	/	/	/	/	/	/	/	/	/	/	/	/	/	/	/	/	6A_83022932	1.23e-05	/	/	/	/	7A_64146170	7.64e-06	/	/	/	/	/	/	/	/
/	/	/	/	/	/	/	/	/	/	/	/	/	/	/	/	/	/	6A_92643250	4.28e-06	/	/	/	/	7B_40920384	6.99e-05	/	/	/	/	/	/	/	/
/	/	/	/	/	/	/	/	/	/	/	/	/	/	/	/	/	/	6A_101843735	1.37e-05	/	/	/	/	7B_51229453	2.56e-05	/	/	/	/	/	/	/	/
/	/	/	/	/	/	/	/	/	/	/	/	/	/	/	/	/	/	6A_103522836	6.53e-06	/	/	/	/	7B_57722919	9.16e-05	/	/	/	/	/	/	/	/
/	/	/	/	/	/	/	/	/	/	/	/	/	/	/	/	/	/	6B_9724899	2.8e-05	/	/	/	/	7B_77116907	1.11e-05	/	/	/	/	/	/	/	/
/	/	/	/	/	/	/	/	/	/	/	/	/	/	/	/	/	/	6B_13428075	9.6e-05	/	/	/	/	7C_9462189	6.39e-05	/	/	/	/	/	/	/	/
/	/	/	/	/	/	/	/	/	/	/	/	/	/	/	/	/	/	6B_27325597	2.47e-05	/	/	/	/	7C_22800876	5.53e-06	/	/	/	/	/	/	/	/
/	/	/	/	/	/	/	/	/	/	/	/	/	/	/	/	/	/	6B_32395981	8.07e-06	/	/	/	/	7C_40911186	1.98e-05	/	/	/	/	/	/	/	/
/	/	/	/	/	/	/	/	/	/	/	/	/	/	/	/	/	/	6B_44949209	9.22e-08	/	/	/	/	7C_41680919	6.26e-05	/	/	/	/	/	/	/	/
/	/	/	/	/	/	/	/	/	/	/	/	/	/	/	/	/	/	6B_48187251	3.21e-07	/	/	/	/	7C_52751398	6.86e-06	/	/	/	/	/	/	/	/
/	/	/	/	/	/	/	/	/	/	/	/	/	/	/	/	/	/	6B_51603860	8.22e-06	/	/	/	/	7C_59690489	6.79e-05	/	/	/	/	/	/	/	/
/	/	/	/	/	/	/	/	/	/	/	/	/	/	/	/	/	/	6B_55316460	7.69e-05	/	/	/	/	7C_67854446	6.4e-05	/	/	/	/	/	/	/	/
/	/	/	/	/	/	/	/	/	/	/	/	/	/	/	/	/	/	6B_56119657	3.21e-05	/	/	/	/	7C_69112407	5.82e-05	/	/	/	/	/	/	/	/
/	/	/	/	/	/	/	/	/	/	/	/	/	/	/	/	/	/	6B_59125597	9.27e-05	/	/	/	/	7C_72189280	2.44e-05	/	/	/	/	/	/	/	/
/	/	/	/	/	/	/	/	/	/	/	/	/	/	/	/	/	/	6B_60331917	2.62e-05	/	/	/	/	7C_81908178	5.72e-05	/	/	/	/	/	/	/	/
/	/	/	/	/	/	/	/	/	/	/	/	/	/	/	/	/	/	6B_60369051	7e-05	/	/	/	/	7D_32159337	5.23e-05	/	/	/	/	/	/	/	/
/	/	/	/	/	/	/	/	/	/	/	/	/	/	/	/	/	/	6B_64299536	6.07e-05	/	/	/	/	7D_62863470	3.85e-05	/	/	/	/	/	/	/	/
/	/	/	/	/	/	/	/	/	/	/	/	/	/	/	/	/	/	6B_64301436	4.4e-06	/	/	/	/	7D_68439224	7.2e-05	/	/	/	/	/	/	/	/
/	/	/	/	/	/	/	/	/	/	/	/	/	/	/	/	/	/	6B_66440845	5.89e-05	/	/	/	/	7D_69195872	3.08e-05	/	/	/	/	/	/	/	/
/	/	/	/	/	/	/	/	/	/	/	/	/	/	/	/	/	/	6B_66450850	7.64e-05	/	/	/	/	7D_77466202	9.87e-05	/	/	/	/	/	/	/	/
/	/	/	/	/	/	/	/	/	/	/	/	/	/	/	/	/	/	6B_76370505	1.16e-05	/	/	/	/	7D_79409630	9.54e-05	/	/	/	/	/	/	/	/
/	/	/	/	/	/	/	/	/	/	/	/	/	/	/	/	/	/	6B_76370668	1.62e-05	/	/	/	/	7D_80547208	6.83e-05	/	/	/	/	/	/	/	/
/	/	/	/	/	/	/	/	/	/	/	/	/	/	/	/	/	/	6B_78767807	3.32e-06	/	/	/	/	8A_12259046	1.56e-05	/	/	/	/	/	/	/	/
/	/	/	/	/	/	/	/	/	/	/	/	/	/	/	/	/	/	6B_83281064	1.59e-05	/	/	/	/	8A_16697916	3.11e-07	/	/	/	/	/	/	/	/
/	/	/	/	/	/	/	/	/	/	/	/	/	/	/	/	/	/	6C_6891225	4.11e-05	/	/	/	/	8A_18381607	8.98e-05	/	/	/	/	/	/	/	/
/	/	/	/	/	/	/	/	/	/	/	/	/	/	/	/	/	/	6C_14232883	2.04e-06	/	/	/	/	8A_42590480	6.75e-05	/	/	/	/	/	/	/	/
/	/	/	/	/	/	/	/	/	/	/	/	/	/	/	/	/	/	6C_26263175	2.74e-05	/	/	/	/	8A_54961512	6.09e-05	/	/	/	/	/	/	/	/
/	/	/	/	/	/	/	/	/	/	/	/	/	/	/	/	/	/	6C_26571455	9.64e-05	/	/	/	/	8B_6340195	2.91e-05	/	/	/	/	/	/	/	/
/	/	/	/	/	/	/	/	/	/	/	/	/	/	/	/	/	/	6C_30637353	2.42e-06	/	/	/	/	8B_14119163	8.98e-06	/	/	/	/	/	/	/	/
/	/	/	/	/	/	/	/	/	/	/	/	/	/	/	/	/	/	6C_50799811	4.38e-06	/	/	/	/	8B_14455980	8.29e-05	/	/	/	/	/	/	/	/
/	/	/	/	/	/	/	/	/	/	/	/	/	/	/	/	/	/	6C_50799871	4.61e-06	/	/	/	/	8B_15737986	6.61e-05	/	/	/	/	/	/	/	/
/	/	/	/	/	/	/	/	/	/	/	/	/	/	/	/	/	/	6C_53890034	2.54e-06	/	/	/	/	8B_33090837	6.69e-05	/	/	/	/	/	/	/	/
/	/	/	/	/	/	/	/	/	/	/	/	/	/	/	/	/	/	6C_57919499	1.19e-05	/	/	/	/	8B_36913504	3.21e-05	/	/	/	/	/	/	/	/
/	/	/	/	/	/	/	/	/	/	/	/	/	/	/	/	/	/	6C_58539964	2.93e-06	/	/	/	/	8B_39169984	6.03e-05	/	/	/	/	/	/	/	/
/	/	/	/	/	/	/	/	/	/	/	/	/	/	/	/	/	/	6C_58765679	6.7e-06	/	/	/	/	8B_58743161	7.62e-05	/	/	/	/	/	/	/	/
/	/	/	/	/	/	/	/	/	/	/	/	/	/	/	/	/	/	6C_60948240	6.17e-05	/	/	/	/	8C_21146682	2.78e-05	/	/	/	/	/	/	/	/
/	/	/	/	/	/	/	/	/	/	/	/	/	/	/	/	/	/	6C_89387099	8.79e-06	/	/	/	/	8C_32604437	8.09e-05	/	/	/	/	/	/	/	/
/	/	/	/	/	/	/	/	/	/	/	/	/	/	/	/	/	/	6C_90883173	7.59e-05	/	/	/	/	8C_34010535	2.17e-05	/	/	/	/	/	/	/	/
/	/	/	/	/	/	/	/	/	/	/	/	/	/	/	/	/	/	6C_90885423	1.33e-05	/	/	/	/	8D_6778246	3.93e-05	/	/	/	/	/	/	/	/
/	/	/	/	/	/	/	/	/	/	/	/	/	/	/	/	/	/	6C_90891129	5.86e-05	/	/	/	/	8D_15777996	2.14e-06	/	/	/	/	/	/	/	/
/	/	/	/	/	/	/	/	/	/	/	/	/	/	/	/	/	/	6C_91043951	5.23e-06	/	/	/	/	8D_27777602	6.47e-06	/	/	/	/	/	/	/	/
/	/	/	/	/	/	/	/	/	/	/	/	/	/	/	/	/	/	6D_15516736	1.36e-05	/	/	/	/	8D_28747446	3.12e-05	/	/	/	/	/	/	/	/
/	/	/	/	/	/	/	/	/	/	/	/	/	/	/	/	/	/	6D_40014272	2.78e-05	/	/	/	/	8D_42740080	1.04e-05	/	/	/	/	/	/	/	/
/	/	/	/	/	/	/	/	/	/	/	/	/	/	/	/	/	/	6D_46656158	6.18e-06	/	/	/	/	8D_53596671	4.56e-05	/	/	/	/	/	/	/	/
/	/	/	/	/	/	/	/	/	/	/	/	/	/	/	/	/	/	6D_47237641	6.29e-05	/	/	/	/	8D_59355839	6.24e-06	/	/	/	/	/	/	/	/
/	/	/	/	/	/	/	/	/	/	/	/	/	/	/	/	/	/	6D_50371086	2.47e-06	/	/	/	/	8D_63848675	6.97e-05	/	/	/	/	/	/	/	/
/	/	/	/	/	/	/	/	/	/	/	/	/	/	/	/	/	/	6D_50471254	7.16e-07	/	/	/	/	/	/	/	/	/	/	/	/	/	/
/	/	/	/	/	/	/	/	/	/	/	/	/	/	/	/	/	/	6D_53555845	1.19e-05	/	/	/	/	/	/	/	/	/	/	/	/	/	/
/	/	/	/	/	/	/	/	/	/	/	/	/	/	/	/	/	/	6D_53720789	1.83e-05	/	/	/	/	/	/	/	/	/	/	/	/	/	/
/	/	/	/	/	/	/	/	/	/	/	/	/	/	/	/	/	/	6D_55812314	7.65e-06	/	/	/	/	/	/	/	/	/	/	/	/	/	/
/	/	/	/	/	/	/	/	/	/	/	/	/	/	/	/	/	/	6D_58304329	7.6e-06	/	/	/	/	/	/	/	/	/	/	/	/	/	/
/	/	/	/	/	/	/	/	/	/	/	/	/	/	/	/	/	/	6D_65722932	7.97e-06	/	/	/	/	/	/	/	/	/	/	/	/	/	/
/	/	/	/	/	/	/	/	/	/	/	/	/	/	/	/	/	/	6D_67155864	2.87e-05	/	/	/	/	/	/	/	/	/	/	/	/	/	/
/	/	/	/	/	/	/	/	/	/	/	/	/	/	/	/	/	/	6D_70011051	1.53e-05	/	/	/	/	/	/	/	/	/	/	/	/	/	/
/	/	/	/	/	/	/	/	/	/	/	/	/	/	/	/	/	/	6D_75833934	3.59e-06	/	/	/	/	/	/	/	/	/	/	/	/	/	/
/	/	/	/	/	/	/	/	/	/	/	/	/	/	/	/	/	/	6D_81549296	2.54e-05	/	/	/	/	/	/	/	/	/	/	/	/	/	/
/	/	/	/	/	/	/	/	/	/	/	/	/	/	/	/	/	/	6D_90989183	8.77e-06	/	/	/	/	/	/	/	/	/	/	/	/	/	/
/	/	/	/	/	/	/	/	/	/	/	/	/	/	/	/	/	/	7A_4082294	4.06e-06	/	/	/	/	/	/	/	/	/	/	/	/	/	/
/	/	/	/	/	/	/	/	/	/	/	/	/	/	/	/	/	/	7A_28651118	4.11e-05	/	/	/	/	/	/	/	/	/	/	/	/	/	/
/	/	/	/	/	/	/	/	/	/	/	/	/	/	/	/	/	/	7A_38499453	8.6e-06	/	/	/	/	/	/	/	/	/	/	/	/	/	/
/	/	/	/	/	/	/	/	/	/	/	/	/	/	/	/	/	/	7A_40491770	7.77e-06	/	/	/	/	/	/	/	/	/	/	/	/	/	/
/	/	/	/	/	/	/	/	/	/	/	/	/	/	/	/	/	/	7A_60835683	2.8e-06	/	/	/	/	/	/	/	/	/	/	/	/	/	/
/	/	/	/	/	/	/	/	/	/	/	/	/	/	/	/	/	/	7A_66862401	9.61e-05	/	/	/	/	/	/	/	/	/	/	/	/	/	/
/	/	/	/	/	/	/	/	/	/	/	/	/	/	/	/	/	/	7A_67856996	8.81e-06	/	/	/	/	/	/	/	/	/	/	/	/	/	/
/	/	/	/	/	/	/	/	/	/	/	/	/	/	/	/	/	/	7A_74963612	8.83e-06	/	/	/	/	/	/	/	/	/	/	/	/	/	/
/	/	/	/	/	/	/	/	/	/	/	/	/	/	/	/	/	/	7A_75046751	8.35e-07	/	/	/	/	/	/	/	/	/	/	/	/	/	/
/	/	/	/	/	/	/	/	/	/	/	/	/	/	/	/	/	/	7A_77356329	1.39e-05	/	/	/	/	/	/	/	/	/	/	/	/	/	/
/	/	/	/	/	/	/	/	/	/	/	/	/	/	/	/	/	/	7B_28201410	8.16e-06	/	/	/	/	/	/	/	/	/	/	/	/	/	/
/	/	/	/	/	/	/	/	/	/	/	/	/	/	/	/	/	/	7B_57829305	5.26e-06	/	/	/	/	/	/	/	/	/	/	/	/	/	/
/	/	/	/	/	/	/	/	/	/	/	/	/	/	/	/	/	/	7B_68026709	8.54e-06	/	/	/	/	/	/	/	/	/	/	/	/	/	/
/	/	/	/	/	/	/	/	/	/	/	/	/	/	/	/	/	/	7B_69258281	9.78e-05	/	/	/	/	/	/	/	/	/	/	/	/	/	/
/	/	/	/	/	/	/	/	/	/	/	/	/	/	/	/	/	/	7B_70620537	1.12e-05	/	/	/	/	/	/	/	/	/	/	/	/	/	/
/	/	/	/	/	/	/	/	/	/	/	/	/	/	/	/	/	/	7B_71508138	3.3e-05	/	/	/	/	/	/	/	/	/	/	/	/	/	/
/	/	/	/	/	/	/	/	/	/	/	/	/	/	/	/	/	/	7B_71621348	1.13e-06	/	/	/	/	/	/	/	/	/	/	/	/	/	/
/	/	/	/	/	/	/	/	/	/	/	/	/	/	/	/	/	/	7B_72010366	1.52e-05	/	/	/	/	/	/	/	/	/	/	/	/	/	/
/	/	/	/	/	/	/	/	/	/	/	/	/	/	/	/	/	/	7B_77561821	5.98e-06	/	/	/	/	/	/	/	/	/	/	/	/	/	/
/	/	/	/	/	/	/	/	/	/	/	/	/	/	/	/	/	/	7B_80802190	6.31e-05	/	/	/	/	/	/	/	/	/	/	/	/	/	/
/	/	/	/	/	/	/	/	/	/	/	/	/	/	/	/	/	/	7C_2549341	1.03e-05	/	/	/	/	/	/	/	/	/	/	/	/	/	/
/	/	/	/	/	/	/	/	/	/	/	/	/	/	/	/	/	/	7C_10049098	9.47e-08	/	/	/	/	/	/	/	/	/	/	/	/	/	/
/	/	/	/	/	/	/	/	/	/	/	/	/	/	/	/	/	/	7C_13502413	5.2e-05	/	/	/	/	/	/	/	/	/	/	/	/	/	/
/	/	/	/	/	/	/	/	/	/	/	/	/	/	/	/	/	/	7C_15314412	2.72e-06	/	/	/	/	/	/	/	/	/	/	/	/	/	/
/	/	/	/	/	/	/	/	/	/	/	/	/	/	/	/	/	/	7C_17475647	4.24e-05	/	/	/	/	/	/	/	/	/	/	/	/	/	/
/	/	/	/	/	/	/	/	/	/	/	/	/	/	/	/	/	/	7C_29677677	9.73e-05	/	/	/	/	/	/	/	/	/	/	/	/	/	/
/	/	/	/	/	/	/	/	/	/	/	/	/	/	/	/	/	/	7C_29711716	8.83e-06	/	/	/	/	/	/	/	/	/	/	/	/	/	/
/	/	/	/	/	/	/	/	/	/	/	/	/	/	/	/	/	/	7C_32224116	7.77e-06	/	/	/	/	/	/	/	/	/	/	/	/	/	/
/	/	/	/	/	/	/	/	/	/	/	/	/	/	/	/	/	/	7C_32766414	9.11e-05	/	/	/	/	/	/	/	/	/	/	/	/	/	/
/	/	/	/	/	/	/	/	/	/	/	/	/	/	/	/	/	/	7C_33740287	2.67e-05	/	/	/	/	/	/	/	/	/	/	/	/	/	/
/	/	/	/	/	/	/	/	/	/	/	/	/	/	/	/	/	/	7C_36187046	2.66e-05	/	/	/	/	/	/	/	/	/	/	/	/	/	/
/	/	/	/	/	/	/	/	/	/	/	/	/	/	/	/	/	/	7C_36375561	1.76e-05	/	/	/	/	/	/	/	/	/	/	/	/	/	/
/	/	/	/	/	/	/	/	/	/	/	/	/	/	/	/	/	/	7C_38332719	4e-06	/	/	/	/	/	/	/	/	/	/	/	/	/	/
/	/	/	/	/	/	/	/	/	/	/	/	/	/	/	/	/	/	7C_43317580	1.05e-05	/	/	/	/	/	/	/	/	/	/	/	/	/	/
/	/	/	/	/	/	/	/	/	/	/	/	/	/	/	/	/	/	7C_43370987	4.38e-06	/	/	/	/	/	/	/	/	/	/	/	/	/	/
/	/	/	/	/	/	/	/	/	/	/	/	/	/	/	/	/	/	7C_48601819	1.36e-05	/	/	/	/	/	/	/	/	/	/	/	/	/	/
/	/	/	/	/	/	/	/	/	/	/	/	/	/	/	/	/	/	7C_51009742	6.39e-05	/	/	/	/	/	/	/	/	/	/	/	/	/	/
/	/	/	/	/	/	/	/	/	/	/	/	/	/	/	/	/	/	7C_62533645	8.8e-06	/	/	/	/	/	/	/	/	/	/	/	/	/	/
/	/	/	/	/	/	/	/	/	/	/	/	/	/	/	/	/	/	7C_63361458	6.29e-05	/	/	/	/	/	/	/	/	/	/	/	/	/	/
/	/	/	/	/	/	/	/	/	/	/	/	/	/	/	/	/	/	7C_65878540	5.64e-07	/	/	/	/	/	/	/	/	/	/	/	/	/	/
/	/	/	/	/	/	/	/	/	/	/	/	/	/	/	/	/	/	7C_69689832	9.12e-06	/	/	/	/	/	/	/	/	/	/	/	/	/	/
/	/	/	/	/	/	/	/	/	/	/	/	/	/	/	/	/	/	7C_70179872	1.63e-06	/	/	/	/	/	/	/	/	/	/	/	/	/	/
/	/	/	/	/	/	/	/	/	/	/	/	/	/	/	/	/	/	7C_80212856	8.23e-05	/	/	/	/	/	/	/	/	/	/	/	/	/	/
/	/	/	/	/	/	/	/	/	/	/	/	/	/	/	/	/	/	7C_82690395	1.25e-05	/	/	/	/	/	/	/	/	/	/	/	/	/	/
/	/	/	/	/	/	/	/	/	/	/	/	/	/	/	/	/	/	7C_85130891	8.01e-05	/	/	/	/	/	/	/	/	/	/	/	/	/	/
/	/	/	/	/	/	/	/	/	/	/	/	/	/	/	/	/	/	7D_1601844	8.78e-06	/	/	/	/	/	/	/	/	/	/	/	/	/	/
/	/	/	/	/	/	/	/	/	/	/	/	/	/	/	/	/	/	7D_9439815	4.91e-06	/	/	/	/	/	/	/	/	/	/	/	/	/	/
/	/	/	/	/	/	/	/	/	/	/	/	/	/	/	/	/	/	7D_16556783	9.11e-05	/	/	/	/	/	/	/	/	/	/	/	/	/	/
/	/	/	/	/	/	/	/	/	/	/	/	/	/	/	/	/	/	7D_21657075	8.18e-05	/	/	/	/	/	/	/	/	/	/	/	/	/	/
/	/	/	/	/	/	/	/	/	/	/	/	/	/	/	/	/	/	7D_28228631	8.59e-05	/	/	/	/	/	/	/	/	/	/	/	/	/	/
/	/	/	/	/	/	/	/	/	/	/	/	/	/	/	/	/	/	7D_28958196	2.54e-07	/	/	/	/	/	/	/	/	/	/	/	/	/	/
/	/	/	/	/	/	/	/	/	/	/	/	/	/	/	/	/	/	7D_31078717	8.77e-06	/	/	/	/	/	/	/	/	/	/	/	/	/	/
/	/	/	/	/	/	/	/	/	/	/	/	/	/	/	/	/	/	7D_60096905	1.39e-05	/	/	/	/	/	/	/	/	/	/	/	/	/	/
/	/	/	/	/	/	/	/	/	/	/	/	/	/	/	/	/	/	7D_62038006	1.61e-05	/	/	/	/	/	/	/	/	/	/	/	/	/	/
/	/	/	/	/	/	/	/	/	/	/	/	/	/	/	/	/	/	7D_68293687	5.4e-05	/	/	/	/	/	/	/	/	/	/	/	/	/	/
/	/	/	/	/	/	/	/	/	/	/	/	/	/	/	/	/	/	7D_71050981	8.54e-05	/	/	/	/	/	/	/	/	/	/	/	/	/	/
/	/	/	/	/	/	/	/	/	/	/	/	/	/	/	/	/	/	7D_71784967	3.16e-05	/	/	/	/	/	/	/	/	/	/	/	/	/	/
/	/	/	/	/	/	/	/	/	/	/	/	/	/	/	/	/	/	7D_74494186	1.49e-05	/	/	/	/	/	/	/	/	/	/	/	/	/	/
/	/	/	/	/	/	/	/	/	/	/	/	/	/	/	/	/	/	7D_80863321	3.07e-07	/	/	/	/	/	/	/	/	/	/	/	/	/	/
/	/	/	/	/	/	/	/	/	/	/	/	/	/	/	/	/	/	7D_83602569	5.99e-06	/	/	/	/	/	/	/	/	/	/	/	/	/	/
/	/	/	/	/	/	/	/	/	/	/	/	/	/	/	/	/	/	8A_15417659	5.1e-05	/	/	/	/	/	/	/	/	/	/	/	/	/	/
/	/	/	/	/	/	/	/	/	/	/	/	/	/	/	/	/	/	8A_26423115	7.47e-05	/	/	/	/	/	/	/	/	/	/	/	/	/	/
/	/	/	/	/	/	/	/	/	/	/	/	/	/	/	/	/	/	8A_51163023	6.41e-05	/	/	/	/	/	/	/	/	/	/	/	/	/	/
/	/	/	/	/	/	/	/	/	/	/	/	/	/	/	/	/	/	8B_1942767	3.79e-05	/	/	/	/	/	/	/	/	/	/	/	/	/	/
/	/	/	/	/	/	/	/	/	/	/	/	/	/	/	/	/	/	8B_10138434	1.35e-05	/	/	/	/	/	/	/	/	/	/	/	/	/	/
/	/	/	/	/	/	/	/	/	/	/	/	/	/	/	/	/	/	8B_26692239	1.48e-05	/	/	/	/	/	/	/	/	/	/	/	/	/	/
/	/	/	/	/	/	/	/	/	/	/	/	/	/	/	/	/	/	8B_28218088	1.49e-05	/	/	/	/	/	/	/	/	/	/	/	/	/	/
/	/	/	/	/	/	/	/	/	/	/	/	/	/	/	/	/	/	8B_30922705	1.9e-05	/	/	/	/	/	/	/	/	/	/	/	/	/	/
/	/	/	/	/	/	/	/	/	/	/	/	/	/	/	/	/	/	8B_39363024	7.28e-05	/	/	/	/	/	/	/	/	/	/	/	/	/	/
/	/	/	/	/	/	/	/	/	/	/	/	/	/	/	/	/	/	8B_41944399	2.04e-06	/	/	/	/	/	/	/	/	/	/	/	/	/	/
/	/	/	/	/	/	/	/	/	/	/	/	/	/	/	/	/	/	8B_46526733	4.27e-05	/	/	/	/	/	/	/	/	/	/	/	/	/	/
/	/	/	/	/	/	/	/	/	/	/	/	/	/	/	/	/	/	8B_47772315	8.13e-06	/	/	/	/	/	/	/	/	/	/	/	/	/	/
/	/	/	/	/	/	/	/	/	/	/	/	/	/	/	/	/	/	8B_49509325	2.19e-05	/	/	/	/	/	/	/	/	/	/	/	/	/	/
/	/	/	/	/	/	/	/	/	/	/	/	/	/	/	/	/	/	8B_61478295	1.14e-05	/	/	/	/	/	/	/	/	/	/	/	/	/	/
/	/	/	/	/	/	/	/	/	/	/	/	/	/	/	/	/	/	8C_2663577	2.95e-05	/	/	/	/	/	/	/	/	/	/	/	/	/	/
/	/	/	/	/	/	/	/	/	/	/	/	/	/	/	/	/	/	8C_9105250	3.58e-05	/	/	/	/	/	/	/	/	/	/	/	/	/	/
/	/	/	/	/	/	/	/	/	/	/	/	/	/	/	/	/	/	8C_17747462	7.64e-06	/	/	/	/	/	/	/	/	/	/	/	/	/	/
/	/	/	/	/	/	/	/	/	/	/	/	/	/	/	/	/	/	8C_18912911	8.84e-05	/	/	/	/	/	/	/	/	/	/	/	/	/	/
/	/	/	/	/	/	/	/	/	/	/	/	/	/	/	/	/	/	8C_21973517	6.42e-05	/	/	/	/	/	/	/	/	/	/	/	/	/	/
/	/	/	/	/	/	/	/	/	/	/	/	/	/	/	/	/	/	8C_23455859	1.62e-05	/	/	/	/	/	/	/	/	/	/	/	/	/	/
/	/	/	/	/	/	/	/	/	/	/	/	/	/	/	/	/	/	8C_38212326	2.07e-06	/	/	/	/	/	/	/	/	/	/	/	/	/	/
/	/	/	/	/	/	/	/	/	/	/	/	/	/	/	/	/	/	8C_41430743	1.94e-05	/	/	/	/	/	/	/	/	/	/	/	/	/	/
/	/	/	/	/	/	/	/	/	/	/	/	/	/	/	/	/	/	8C_43682883	1.26e-05	/	/	/	/	/	/	/	/	/	/	/	/	/	/
/	/	/	/	/	/	/	/	/	/	/	/	/	/	/	/	/	/	8C_44123700	7.71e-05	/	/	/	/	/	/	/	/	/	/	/	/	/	/
/	/	/	/	/	/	/	/	/	/	/	/	/	/	/	/	/	/	8C_47322772	5.72e-06	/	/	/	/	/	/	/	/	/	/	/	/	/	/
/	/	/	/	/	/	/	/	/	/	/	/	/	/	/	/	/	/	8C_49652246	1.44e-05	/	/	/	/	/	/	/	/	/	/	/	/	/	/
/	/	/	/	/	/	/	/	/	/	/	/	/	/	/	/	/	/	8D_4094158	7.45e-05	/	/	/	/	/	/	/	/	/	/	/	/	/	/
/	/	/	/	/	/	/	/	/	/	/	/	/	/	/	/	/	/	8D_5781183	6.25e-05	/	/	/	/	/	/	/	/	/	/	/	/	/	/
/	/	/	/	/	/	/	/	/	/	/	/	/	/	/	/	/	/	8D_18821065	3.73e-05	/	/	/	/	/	/	/	/	/	/	/	/	/	/
/	/	/	/	/	/	/	/	/	/	/	/	/	/	/	/	/	/	8D_19599242	6.33e-06	/	/	/	/	/	/	/	/	/	/	/	/	/	/
/	/	/	/	/	/	/	/	/	/	/	/	/	/	/	/	/	/	8D_25155381	7.91e-05	/	/	/	/	/	/	/	/	/	/	/	/	/	/
/	/	/	/	/	/	/	/	/	/	/	/	/	/	/	/	/	/	8D_25238223	1.17e-06	/	/	/	/	/	/	/	/	/	/	/	/	/	/
/	/	/	/	/	/	/	/	/	/	/	/	/	/	/	/	/	/	8D_25376231	4.93e-05	/	/	/	/	/	/	/	/	/	/	/	/	/	/
/	/	/	/	/	/	/	/	/	/	/	/	/	/	/	/	/	/	8D_33492815	8.67e-06	/	/	/	/	/	/	/	/	/	/	/	/	/	/
/	/	/	/	/	/	/	/	/	/	/	/	/	/	/	/	/	/	8D_34869383	8.21e-06	/	/	/	/	/	/	/	/	/	/	/	/	/	/
/	/	/	/	/	/	/	/	/	/	/	/	/	/	/	/	/	/	8D_40865375	3.97e-07	/	/	/	/	/	/	/	/	/	/	/	/	/	/
/	/	/	/	/	/	/	/	/	/	/	/	/	/	/	/	/	/	8D_41557562	1.56e-05	/	/	/	/	/	/	/	/	/	/	/	/	/	/
/	/	/	/	/	/	/	/	/	/	/	/	/	/	/	/	/	/	8D_53895338	8.78e-06	/	/	/	/	/	/	/	/	/	/	/	/	/	/
/	/	/	/	/	/	/	/	/	/	/	/	/	/	/	/	/	/	8D_63069727	1.73e-05	/	/	/	/	/	/	/	/	/	/	/	/	/	/
Note: TS, N, P, K, S, Mg, Ca, Si, Fe, Mn, Zn, Cu, Mo, Ge represents total sugar, nitrogen, phosphorus, potassium, sulfur, magnesium, calcium, silicon, iron, manganese, zinc, copper, molybdenum, and germanium, respectively.

## Sheet: Table S4
Table S4 Peak SNPs identified by using MLM_PCA+Kinship model (P-value ＜10-4）
TS		N		P		K		S		Mg		Ca		Si		Fe		Mn		Zn		Cu		Mo		Ge		14-BLUP		8-BLUP		6-BLUP
Peak SNP	P-value	Peak SNP	P-value	Peak SNP	P-value	Peak SNP	P-value	Peak SNP	P-value	Peak SNP	P-value	Peak SNP	P-value	Peak SNP	P-value	Peak SNP	P-value	Peak SNP	P-value	Peak SNP	P-value	Peak SNP	P-value	Peak SNP	P-value	Peak SNP	P-value	Peak SNP	P-value	Peak SNP	P-value	Peak SNP	P-value
7A_66300668	4.56e-05	1A_57139149	7.53e-05	1A_50125673	7.62e-05	1D_49451257	8.8e-05	1A_27827068	4.12e-05	1D_59091942	4.96e-05	1A_35582319	9.12e-05	1A_63339154	1.3e-05	2A_21350225	6.1e-05	1A_16121590	4.46e-06	1B_56662470	8.96e-05	1B_95107337	5.56e-05	1A_38504079	3.08e-05	1A_104462354	4.27e-05	1C_76103510	8.56e-05	1D_58739933	8.66e-05	1A_110390664	4.1e-05
7C_78429051	7.79e-06	2A_16244605	3.63e-05	1A_53348948	6.29e-05	2A_61545108	6.25e-05	1A_54620855	4.26e-05	1D_67026875	9.2e-06	1B_75168989	9.7e-05	1B_39494151	3.51e-05	3A_7016074	7.68e-05	1A_49105144	8.81e-05	1C_72582135	9.72e-05	2A_70189758	3.24e-05	1A_42397429	5.34e-05	1B_1473911	4.49e-05	1D_58739933	7.37e-05	2D_24501891	2.14e-05	2A_21350225	3.39e-05
8B_60597499	2.96e-05	4C_31412985	9.43e-06	1A_53392468	1.01e-05	5B_78917207	3.09e-05	1B_49677174	9.68e-05	2B_8019655	5.92e-05	1D_59091942	9.98e-05	1B_70962328	3.19e-05	3A_75931736	3.77e-05	1A_85223760	8.86e-05	1D_60793766	6.93e-05	2A_71505975	2.42e-05	1A_49943079	6.48e-05	1B_9934395	4.13e-05	1D_68536930	7.02e-05	3A_19461536	2.51e-05	2A_63424769	4.23e-05
8D_51007422	6.91e-05	5B_32621743	7.12e-05	1A_58249312	9.6e-05	7A_63405846	2.57e-05	1C_10481374	6.18e-05	2B_66247198	6.33e-05	1D_67026875	1.04e-05	1B_84118479	2.07e-05	10_26552973	3.45e-05	1A_97964999	9.76e-05	2C_43098546	8.99e-05	2B_12386290	8.58e-05	1A_50645803	6.18e-05	1B_69728248	3.42e-05	2D_24501891	2.1e-05	10_33126337	4.12e-07	2A_71374165	4.1e-05
/	/	5C_53598613	3.03e-05	1A_58842347	2.64e-05	8D_27364088	5.57e-05	1C_12101377	8.87e-05	2C_3857144	1.42e-05	2A_110116356	8.96e-05	1B_92503610	3.61e-05	10_59420455	2.38e-05	1B_16115926	1.94e-06	3A_72372704	8.87e-05	2C_53947876	4e-05	1A_59401676	5.23e-05	1B_69745503	4.42e-05	3A_19461536	1.61e-05	4A_58180840	9.67e-05	2A_85730390	8.46e-05
/	/	5D_68288986	8.94e-05	1A_70655577	2.88e-06	/	/	1D_32708962	6.11e-06	2C_53294186	3.94e-05	2B_70455425	9.23e-05	1B_121792172	7.31e-05	10_84349681	8e-05	1B_20845807	7.26e-06	10_7004395	5.6e-05	2D_16919558	3.9e-05	1A_62226343	8.23e-05	1B_71957825	4.06e-05	3A_37125797	7.62e-05	4D_21422714	7.64e-05	2B_5622034	5.36e-05
/	/	7A_66593420	4.39e-05	1A_75346944	4.39e-05	/	/	1D_87547874	7.07e-05	2D_60051667	4.91e-06	2D_29841410	3.35e-05	1C_37943092	4.64e-05	3B_70000797	5.39e-05	1B_45010349	1.77e-07	3B_43946294	6.51e-05	3A_10455171	6.45e-05	1A_81122455	1.41e-06	1B_72165549	4.39e-05	10_33126337	2.7e-07	5B_55593857	5.67e-05	2B_103737087	2.91e-05
/	/	/	/	1A_78321423	4.49e-07	/	/	2B_89785246	5.75e-05	2D_68237320	7.1e-05	3A_19461536	9.16e-05	1C_62515472	4.13e-05	5A_46758569	3e-05	1B_53357107	3.39e-05	4D_32430031	7.12e-05	3A_20762416	8.18e-05	1A_96422189	6.14e-05	1B_74816900	1.58e-05	4A_47399470	3.5e-05	5B_55774284	2.37e-05	2D_55233251	7.52e-05
/	/	/	/	1B_37640525	9.19e-05	/	/	2C_54484029	9.08e-05	3A_51263383	1.98e-05	10_33126337	1.95e-05	1D_47019470	2.8e-05	5B_55326856	6.08e-05	1B_53361652	4.61e-06	5A_35523974	2.34e-05	10_33120220	4.97e-05	1A_106081848	6.62e-05	1B_84410223	2.57e-05	5B_55593857	6.98e-05	5C_13351642	4.75e-05	3A_72549144	8.38e-05
/	/	/	/	1B_38610648	6.55e-05	/	/	2C_71766069	6.75e-05	10_33126337	9.43e-06	3B_8155722	5.16e-05	1D_54715877	9.34e-05	5B_70133077	9.96e-05	1B_78860762	5.98e-06	6A_47562883	1.87e-05	4C_38551816	4.7e-05	1B_29966201	4.7e-06	1C_20105032	2.44e-05	5B_55774284	1.45e-05	5D_57849299	9.6e-05	3A_75931736	9.97e-05
/	/	/	/	1B_41453139	1.99e-05	/	/	10_46402138	5.93e-05	3B_70000797	7.46e-05	3B_8155869	1.98e-05	1D_86915476	5.73e-05	5C_53774944	5.17e-05	1B_85373450	3.69e-05	6A_99285312	1.71e-05	4C_41625582	9.99e-05	1B_71685216	6.01e-05	1C_26506180	3.21e-05	5C_13351642	4.16e-05	6B_31095421	3.9e-05	10_67078310	5.16e-05
/	/	/	/	1B_44069331	2.59e-05	/	/	10_93883146	3.18e-05	3D_55112084	7.69e-05	3B_70000797	5.39e-05	1D_108118120	2.73e-05	5C_64683842	2.19e-05	1B_88137524	7.5e-05	6B_81346674	7.88e-05	5A_59247145	8.65e-05	1B_82566812	6.52e-05	1C_36047444	2.62e-05	6B_31095421	3.32e-05	6C_69830017	6.88e-05	3B_13577600	4.74e-05
/	/	/	/	1B_55208179	6.48e-06	/	/	3B_12686330	4.68e-05	3D_61157031	4.98e-05	3D_55112084	3.15e-05	2A_91407777	8.23e-06	5D_78722522	6.86e-05	1B_105057035	7.91e-06	6D_88171145	7.76e-05	5A_64623861	8.85e-05	1B_83239733	4.27e-06	1C_40352703	3.51e-05	6C_50489766	9.49e-05	6D_55919483	9.6e-05	3B_65834526	2.93e-05
/	/	/	/	1B_60703790	8.86e-05	/	/	3B_38462304	8.39e-05	4A_47399470	3.86e-07	4A_47399470	9.89e-06	2C_46926713	5.12e-05	6A_40065958	7.38e-06	1B_105380775	4.66e-06	8D_47375708	4.38e-05	5B_25888787	9.77e-05	1B_83835622	3.87e-05	1C_62803782	3.62e-05	6C_69830017	7.99e-05	6D_78788247	9.55e-06	3B_70000797	1.15e-05
/	/	/	/	1B_72075951	8.17e-05	/	/	4C_6754221	4.36e-05	4C_19878247	2.84e-06	4C_4568197	3.73e-05	2C_55371552	1.14e-05	6A_49094849	2.2e-05	1B_117728221	8.59e-05	/	/	5B_67045630	4.11e-05	1B_95572133	6.59e-05	1C_62803885	2.97e-05	6D_78788247	1.35e-05	7C_30387206	8.23e-05	3D_7918748	5.46e-05
/	/	/	/	1B_72081574	3.69e-06	/	/	4C_38888563	7.5e-05	4D_41622900	4.93e-05	4C_19878247	2.84e-05	2C_82055182	7.02e-05	6A_49168547	2.88e-05	1C_4745444	2.88e-06	/	/	5B_78360426	6.99e-05	1C_6983518	7.12e-07	1C_74322762	3.92e-05	7C_30387206	3.94e-05	7C_48606925	2.78e-05	3D_48502460	3.94e-05
/	/	/	/	1B_94037979	5.27e-05	/	/	5A_18069444	3.01e-05	5A_45236360	8.34e-05	5C_17163053	9.74e-05	2D_74328397	2.63e-05	6A_60504257	4.04e-05	1C_24135870	1.72e-05	/	/	5D_46178083	7.98e-05	1C_8509624	7.57e-05	1C_84422235	2.65e-05	7C_48606925	2.67e-05	7D_5146393	6.79e-05	4B_15909312	2.36e-05
/	/	/	/	1B_108917391	5.51e-05	/	/	5A_19735988	3.31e-05	5A_46456803	8.39e-05	5C_22603868	8.1e-05	10_45766002	2.74e-05	6B_38766964	1.85e-06	1C_56924221	8.31e-06	/	/	6A_33272568	2.35e-05	1C_36498797	8.27e-05	1C_98068815	2.66e-05	7D_5146393	9.92e-05	8B_56447056	9.04e-05	4C_22646500	8.53e-05
/	/	/	/	1C_12818449	1.62e-05	/	/	5B_53870332	7.96e-05	5B_36464876	4.62e-05	6B_79018737	6.13e-05	3D_6241035	2.97e-05	6B_46236695	7.18e-05	1C_61457587	8.13e-05	/	/	6C_14460478	2.63e-05	1C_64822232	7.69e-05	1D_62278023	3.89e-05	8B_56447056	7.15e-05	8C_6447466	1.52e-05	4D_42664573	2.61e-05
/	/	/	/	1C_28401565	4.56e-05	/	/	5B_78545218	2.31e-05	5C_17163053	3.51e-05	7B_52272819	5.54e-05	4A_19756899	2.9e-05	6B_48512441	2.58e-05	1C_64317519	1.29e-07	/	/	6C_17724994	7.28e-05	1C_69140302	4.02e-05	1D_70838420	6.9e-05	8C_6447466	2.42e-05	8C_21395823	2.6e-05	4D_63538696	7.31e-05
/	/	/	/	1C_47388872	2.56e-06	/	/	5C_20471161	4.02e-05	5C_41242285	4.7e-05	8B_5378852	1.86e-05	4A_31651528	8.92e-05	6B_64464794	5.21e-05	1C_76393079	1.68e-05	/	/	6C_32472733	1.29e-05	1C_75250610	9.66e-06	1D_98806475	6.75e-06	8C_21395823	5.26e-05	/	/	5B_7441245	4.68e-05
/	/	/	/	1C_50260830	1.7e-07	/	/	5D_57806076	2.09e-05	6A_49094849	6.34e-05	8D_3690780	8.12e-05	4A_48761269	8.01e-05	6B_85366478	5.57e-05	1D_22634156	6.62e-06	/	/	6C_85559936	4.24e-05	1C_81955867	6.63e-05	2A_8170074	4.41e-05	/	/	/	/	5B_78273175	1.44e-05
/	/	/	/	1C_52666292	9.9e-05	/	/	6A_87147008	6.82e-05	6B_79018737	7.26e-05	/	/	4A_57916394	1.58e-05	6C_50480190	3.85e-05	1D_30185083	1.09e-05	/	/	6C_89387592	7.3e-05	1C_87517249	2.18e-06	2A_12391169	1.09e-05	/	/	/	/	5C_6060939	6.5e-06
/	/	/	/	1C_57517469	9.97e-05	/	/	6B_31095421	9.56e-05	7C_30387206	3.11e-05	/	/	4A_62453817	1.16e-05	6D_38184541	1.34e-05	1D_33430276	5.86e-05	/	/	6D_51646407	4.38e-05	1D_59849131	3.23e-05	2A_50486459	4.47e-05	/	/	/	/	5C_44830220	5.78e-05
/	/	/	/	1C_58638202	5e-05	/	/	6B_56585239	3.39e-05	8B_5378852	5.58e-05	/	/	4B_16707324	7.52e-05	6D_62151488	3.89e-06	1D_56747826	5.67e-06	/	/	7A_76771913	1.07e-05	1D_60187568	2.28e-05	2B_8101833	3.49e-05	/	/	/	/	5C_53774944	1.39e-05
/	/	/	/	1C_59485552	4.84e-05	/	/	6B_77485806	7.15e-05	/	/	/	/	4B_22489520	1.54e-05	7B_35391032	6.71e-05	1D_65544411	7.91e-05	/	/	7D_22101768	9.75e-05	1D_63763379	6.58e-05	2B_19687272	8.03e-05	/	/	/	/	5C_64683842	1.32e-06
/	/	/	/	1C_62723913	5.74e-05	/	/	6C_73974115	9.34e-05	/	/	/	/	4B_30514203	5.64e-05	7C_71127271	8.06e-05	1D_89494332	4.15e-06	/	/	7D_39169953	8.21e-05	1D_66322146	4.14e-05	2B_72243512	3.72e-05	/	/	/	/	5D_47691595	9.4e-06
/	/	/	/	1C_63436761	9.22e-05	/	/	7A_17194580	1.19e-05	/	/	/	/	4C_38791075	6.2e-05	7D_34672044	3.89e-05	1D_113085723	4.33e-05	/	/	8C_38786722	4.72e-05	1D_101388248	5.04e-05	2B_81213483	4.46e-05	/	/	/	/	6A_40065958	3.23e-05
/	/	/	/	1C_69562847	3.57e-05	/	/	7A_17555316	5.12e-05	/	/	/	/	4C_41986269	6.04e-06	7D_35916490	1.98e-05	2A_13832665	7.21e-05	/	/	/	/	1D_103499007	4.26e-05	2C_32145535	3.97e-05	/	/	/	/	6B_38766964	7.68e-05
/	/	/	/	1C_84894511	6.97e-05	/	/	7A_51107377	8.79e-06	/	/	/	/	4C_43657818	5.36e-05	7D_47480668	7.06e-06	2A_14309680	1.11e-05	/	/	/	/	2A_2871956	6.93e-06	2C_37231808	4.49e-05	/	/	/	/	6B_48512441	7.75e-05
/	/	/	/	1C_92652291	5.07e-05	/	/	7A_66542558	6.72e-05	/	/	/	/	4C_77435062	3.2e-05	7D_53020803	7.64e-05	2A_18375818	5.75e-06	/	/	/	/	2A_3586226	1.05e-05	2C_48168602	2.31e-05	/	/	/	/	6C_69861019	9.56e-05
/	/	/	/	1D_21843444	6.75e-05	/	/	7A_70361597	7.03e-05	/	/	/	/	4D_43926878	3.53e-06	7D_68634690	9.59e-05	2A_22757937	6.16e-06	/	/	/	/	2A_4256602	6.46e-05	2C_48207095	9.78e-05	/	/	/	/	6C_88898175	1.29e-05
/	/	/	/	1D_25778947	7.85e-05	/	/	7B_36081042	3.85e-05	/	/	/	/	5A_9621713	4.41e-05	7D_68808461	6.28e-05	2A_36415113	5.14e-06	/	/	/	/	2A_22569490	4.11e-06	2C_55948500	3.81e-05	/	/	/	/	6C_90885423	1.02e-05
/	/	/	/	1D_38667440	3.38e-05	/	/	7C_8782405	5.45e-05	/	/	/	/	5A_52094516	3.43e-05	8B_53289674	2.59e-05	2A_46773609	1.7e-05	/	/	/	/	2A_26384504	6.98e-06	2D_12981346	4.23e-05	/	/	/	/	6D_25753766	5.14e-05
/	/	/	/	1D_38825034	9.09e-05	/	/	7C_14644502	8.86e-05	/	/	/	/	5B_42403452	3.5e-05	8C_49621217	4.14e-05	2A_51204223	1.75e-05	/	/	/	/	2A_42417177	4.37e-05	2D_30204560	1.62e-05	/	/	/	/	6D_62151488	6.42e-05
/	/	/	/	1D_43920177	2.43e-05	/	/	7C_48606925	6.8e-05	/	/	/	/	5B_69416357	1.51e-05	8D_25108796	9.15e-05	2A_52686137	9.51e-05	/	/	/	/	2A_63430715	3.12e-06	2D_30204596	4.17e-05	/	/	/	/	7A_16365426	6.33e-05
/	/	/	/	1D_44574223	7.94e-05	/	/	7D_5146393	5.63e-05	/	/	/	/	5B_84606082	4.89e-05	8D_26707547	6.75e-05	2A_55012101	6.17e-06	/	/	/	/	2A_71008196	4.1e-05	2D_37111739	4.45e-05	/	/	/	/	7A_69426934	5.19e-05
/	/	/	/	1D_56779325	7.07e-05	/	/	7D_60179302	6.87e-05	/	/	/	/	5C_32136542	8.57e-05	8D_33768680	2.45e-05	2A_63324744	5.5e-05	/	/	/	/	2A_73102796	6.48e-05	2D_37226035	4.42e-05	/	/	/	/	7A_75185833	7.16e-05
/	/	/	/	1D_56780211	1.1e-05	/	/	8A_16063803	1.68e-05	/	/	/	/	5C_35911184	4.28e-05	8D_38260469	9.87e-05	2A_63508602	2.5e-05	/	/	/	/	2A_77888291	2.66e-05	2D_37517053	2.26e-05	/	/	/	/	7B_50682711	7.72e-05
/	/	/	/	1D_56866677	8.32e-05	/	/	8B_41935679	8.9e-05	/	/	/	/	5D_6140273	6.19e-05	8D_57247300	8.15e-05	2A_75232042	1.73e-06	/	/	/	/	2A_88378927	2.66e-05	2D_48348953	3.72e-05	/	/	/	/	7C_30347093	5.45e-05
/	/	/	/	1D_58820740	5.17e-05	/	/	8B_45345591	4.98e-05	/	/	/	/	6A_2796657	4.83e-05	/	/	2A_78798434	8.31e-06	/	/	/	/	2A_91325354	9.7e-06	2D_53515802	4.33e-05	/	/	/	/	7C_37142467	6.71e-05
/	/	/	/	2A_39143829	6.2e-05	/	/	8C_21395823	5.98e-05	/	/	/	/	6C_73217662	2.86e-05	/	/	2A_82233487	8.94e-06	/	/	/	/	2A_95900683	4.76e-05	2D_53886243	4.11e-05	/	/	/	/	7D_35916490	2.26e-05
/	/	/	/	2A_69562409	9.7e-05	/	/	/	/	/	/	/	/	6D_19090896	3.06e-05	/	/	2A_85730390	1.7e-05	/	/	/	/	2A_120946828	5.12e-05	2D_58224630	9.23e-05	/	/	/	/	7D_36069205	1.05e-05
/	/	/	/	2A_101687370	1.25e-05	/	/	/	/	/	/	/	/	6D_60309972	5.19e-05	/	/	2A_88032332	8.05e-05	/	/	/	/	2B_996077	8.58e-05	2D_62794617	4.3e-05	/	/	/	/	7D_47480668	4.47e-05
/	/	/	/	2A_116576077	5.37e-05	/	/	/	/	/	/	/	/	7A_14066586	9.74e-05	/	/	2A_95993651	1.4e-05	/	/	/	/	2B_46646372	9.03e-05	2D_83466631	4.47e-05	/	/	/	/	7D_70229537	6.94e-05
/	/	/	/	2B_14802644	4.58e-05	/	/	/	/	/	/	/	/	7B_21892547	9.87e-05	/	/	2B_5625505	1.59e-06	/	/	/	/	2B_51068595	4.46e-05	2D_84201331	6.09e-05	/	/	/	/	8A_33463937	9.03e-05
/	/	/	/	2B_15717581	1.1e-05	/	/	/	/	/	/	/	/	7B_24248734	8.11e-05	/	/	2B_7640859	2.18e-05	/	/	/	/	2B_58821174	9.11e-05	3A_42549356	4.17e-05	/	/	/	/	8A_54641046	6.1e-05
/	/	/	/	2B_41386757	8.69e-05	/	/	/	/	/	/	/	/	7C_42513973	9.41e-05	/	/	2B_29441152	7.54e-06	/	/	/	/	2B_62372602	5.8e-05	3A_48589057	5.75e-06	/	/	/	/	8C_38786746	7.44e-05
/	/	/	/	2B_53877740	5.74e-05	/	/	/	/	/	/	/	/	7D_22500074	3e-05	/	/	2B_48314396	2.25e-05	/	/	/	/	2B_76113122	8.48e-05	3A_52127372	4.14e-05	/	/	/	/	8D_18724596	2.06e-05
/	/	/	/	2B_76421846	9.76e-05	/	/	/	/	/	/	/	/	7D_54510709	6.83e-05	/	/	2B_56064671	4.27e-05	/	/	/	/	2B_108572509	7.05e-06	3A_57224206	3.31e-05	/	/	/	/	8D_32431717	7.42e-05
/	/	/	/	2B_93608191	8.35e-05	/	/	/	/	/	/	/	/	7D_76204469	1.8e-05	/	/	2B_56215445	7.92e-05	/	/	/	/	2C_11011192	6.31e-05	10_13813499	3.75e-05	/	/	/	/	8D_33768680	9.04e-06
/	/	/	/	2C_20877212	6.1e-05	/	/	/	/	/	/	/	/	8A_3483598	5.75e-05	/	/	2B_56761966	1.19e-05	/	/	/	/	2C_15648975	5.46e-05	10_93158184	3.68e-05	/	/	/	/	/	/
/	/	/	/	2C_31384472	1.32e-05	/	/	/	/	/	/	/	/	8A_8360034	5.27e-05	/	/	2B_58265433	3.84e-05	/	/	/	/	2C_20927199	3.96e-05	3B_24567801	3.79e-05	/	/	/	/	/	/
/	/	/	/	2C_49023222	8.65e-05	/	/	/	/	/	/	/	/	8A_18556928	7.3e-05	/	/	2B_60560231	1.03e-06	/	/	/	/	2C_27267103	3.4e-05	3B_33425738	4.49e-05	/	/	/	/	/	/
/	/	/	/	2C_63643354	4.06e-05	/	/	/	/	/	/	/	/	8A_19210745	7.36e-05	/	/	2B_61014147	4.14e-05	/	/	/	/	2C_53825384	5.62e-05	3B_33429795	4.34e-05	/	/	/	/	/	/
/	/	/	/	2C_63841975	6.28e-05	/	/	/	/	/	/	/	/	8A_42525173	1.43e-05	/	/	2B_61880119	5.06e-05	/	/	/	/	2C_109442989	6.24e-05	3B_40830758	4.49e-05	/	/	/	/	/	/
/	/	/	/	2C_64070938	5.47e-05	/	/	/	/	/	/	/	/	8B_20228948	8.61e-05	/	/	2B_80922495	6.5e-05	/	/	/	/	2D_1321669	8.14e-05	3B_60040359	4.02e-05	/	/	/	/	/	/
/	/	/	/	2C_64800587	6.05e-05	/	/	/	/	/	/	/	/	8B_31557418	7.18e-05	/	/	2B_102192351	7.7e-05	/	/	/	/	2D_18342559	5.97e-05	3B_75967143	1.44e-05	/	/	/	/	/	/
/	/	/	/	2C_78448762	3.15e-05	/	/	/	/	/	/	/	/	8C_7771143	4.91e-05	/	/	2B_104544431	4.16e-05	/	/	/	/	2D_28113620	6.57e-05	3D_2472131	5.61e-05	/	/	/	/	/	/
/	/	/	/	2C_79656852	3.76e-05	/	/	/	/	/	/	/	/	8C_14928398	5.23e-05	/	/	2C_51792324	4.84e-05	/	/	/	/	2D_37996044	6.06e-05	3D_9750897	4.14e-05	/	/	/	/	/	/
/	/	/	/	2C_97281607	5.1e-05	/	/	/	/	/	/	/	/	8C_19663828	1.69e-05	/	/	2C_63881783	6.8e-05	/	/	/	/	2D_54559318	5.91e-05	3D_41222289	4.41e-05	/	/	/	/	/	/
/	/	/	/	2C_101409775	4.84e-06	/	/	/	/	/	/	/	/	8D_10371447	1.17e-05	/	/	2C_64890400	6.91e-06	/	/	/	/	2D_54569845	2.66e-06	4A_39950177	6.49e-05	/	/	/	/	/	/
/	/	/	/	2C_116548054	4.1e-06	/	/	/	/	/	/	/	/	8D_15266316	6.98e-05	/	/	2C_78451953	7.46e-05	/	/	/	/	2D_66732315	1.06e-05	4A_60652098	4.49e-05	/	/	/	/	/	/
/	/	/	/	2C_125741587	1.43e-07	/	/	/	/	/	/	/	/	8D_46801716	2e-05	/	/	2C_78475319	2.92e-07	/	/	/	/	2D_71457134	3.55e-05	4B_37057506	4.49e-05	/	/	/	/	/	/
/	/	/	/	2D_100915410	5.56e-05	/	/	/	/	/	/	/	/	/	/	/	/	2C_85259397	7.77e-06	/	/	/	/	2D_81034882	2.04e-05	4B_72611268	4.13e-05	/	/	/	/	/	/
/	/	/	/	3A_1359211	2.21e-05	/	/	/	/	/	/	/	/	/	/	/	/	2C_93371753	1.33e-05	/	/	/	/	2D_97256909	2.03e-05	4C_24727979	2.18e-05	/	/	/	/	/	/
/	/	/	/	3A_5556206	1.93e-05	/	/	/	/	/	/	/	/	/	/	/	/	2C_109012988	8.52e-05	/	/	/	/	2D_105789190	1.28e-05	4C_35220834	5.15e-05	/	/	/	/	/	/
/	/	/	/	3A_8687259	3.67e-05	/	/	/	/	/	/	/	/	/	/	/	/	2D_5504188	1.02e-05	/	/	/	/	3A_2276715	4.89e-05	4C_36521873	1.75e-05	/	/	/	/	/	/
/	/	/	/	3A_14910977	2.06e-05	/	/	/	/	/	/	/	/	/	/	/	/	2D_8300055	7.53e-06	/	/	/	/	3A_44578326	4.13e-05	4C_47204317	4.49e-05	/	/	/	/	/	/
/	/	/	/	3A_17272748	4.52e-06	/	/	/	/	/	/	/	/	/	/	/	/	2D_29369331	7.94e-07	/	/	/	/	3A_51938103	9.19e-05	4C_66493931	4.46e-05	/	/	/	/	/	/
/	/	/	/	3A_20762416	2.24e-05	/	/	/	/	/	/	/	/	/	/	/	/	2D_30667737	7.35e-05	/	/	/	/	3A_59981926	3.09e-05	4C_75355846	3.19e-05	/	/	/	/	/	/
/	/	/	/	3A_38354814	9.64e-06	/	/	/	/	/	/	/	/	/	/	/	/	2D_34928963	3.25e-05	/	/	/	/	3A_73272282	3.86e-05	4C_79565608	4.02e-05	/	/	/	/	/	/
/	/	/	/	3A_41730804	2.46e-05	/	/	/	/	/	/	/	/	/	/	/	/	2D_45159864	5.96e-05	/	/	/	/	10_2971186	8.06e-05	4D_5752881	1.7e-05	/	/	/	/	/	/
/	/	/	/	3A_42440358	2.23e-05	/	/	/	/	/	/	/	/	/	/	/	/	2D_60125891	2.8e-05	/	/	/	/	10_4466115	8.73e-05	4D_44000660	3.9e-05	/	/	/	/	/	/
/	/	/	/	3A_42444017	4.89e-05	/	/	/	/	/	/	/	/	/	/	/	/	2D_62789092	2.83e-05	/	/	/	/	10_9684781	6.63e-05	4D_45600918	9.15e-05	/	/	/	/	/	/
/	/	/	/	3A_44405642	9.32e-06	/	/	/	/	/	/	/	/	/	/	/	/	2D_93474954	7.6e-05	/	/	/	/	10_18672567	5.92e-05	4D_51599024	8.14e-05	/	/	/	/	/	/
/	/	/	/	10_24996490	8.37e-05	/	/	/	/	/	/	/	/	/	/	/	/	2D_102049346	1.61e-05	/	/	/	/	10_24444387	5.75e-05	5A_21695832	4e-05	/	/	/	/	/	/
/	/	/	/	10_26978417	2.58e-05	/	/	/	/	/	/	/	/	/	/	/	/	3A_17270643	1.5e-05	/	/	/	/	10_31118971	2.55e-05	5A_22805608	2.18e-05	/	/	/	/	/	/
/	/	/	/	10_33520583	7.55e-05	/	/	/	/	/	/	/	/	/	/	/	/	3A_22028082	3.83e-06	/	/	/	/	10_41649155	1.39e-06	5A_39087168	4.45e-05	/	/	/	/	/	/
/	/	/	/	10_43817803	3.45e-06	/	/	/	/	/	/	/	/	/	/	/	/	3A_23827180	6.89e-05	/	/	/	/	10_45019611	5.68e-06	5A_40241353	4.45e-05	/	/	/	/	/	/
/	/	/	/	10_46827794	9.65e-05	/	/	/	/	/	/	/	/	/	/	/	/	3A_31119801	6.29e-06	/	/	/	/	10_70172877	6.16e-05	5A_50876407	2.13e-05	/	/	/	/	/	/
/	/	/	/	10_48691938	6.75e-05	/	/	/	/	/	/	/	/	/	/	/	/	3A_38467009	3.37e-05	/	/	/	/	10_76303771	6.24e-05	5A_61682333	5.41e-05	/	/	/	/	/	/
/	/	/	/	10_53075596	2.8e-05	/	/	/	/	/	/	/	/	/	/	/	/	3A_42444040	4.19e-05	/	/	/	/	10_80193515	6.49e-05	5A_71775963	2.46e-05	/	/	/	/	/	/
/	/	/	/	10_58199530	6.86e-05	/	/	/	/	/	/	/	/	/	/	/	/	3A_45278436	3.6e-05	/	/	/	/	10_84109438	7.45e-05	5A_88788256	4.42e-05	/	/	/	/	/	/
/	/	/	/	10_64016857	5.26e-05	/	/	/	/	/	/	/	/	/	/	/	/	3A_45669810	8.17e-06	/	/	/	/	10_88985111	3.72e-07	5B_11768160	4.03e-05	/	/	/	/	/	/
/	/	/	/	10_64898652	2.78e-06	/	/	/	/	/	/	/	/	/	/	/	/	3A_48115038	5.08e-06	/	/	/	/	10_92945162	3.69e-06	5B_11774060	4.02e-05	/	/	/	/	/	/
/	/	/	/	10_68227275	1.95e-05	/	/	/	/	/	/	/	/	/	/	/	/	3A_48673550	7.96e-05	/	/	/	/	10_94010691	2.38e-06	5B_15518232	2.42e-05	/	/	/	/	/	/
/	/	/	/	10_77941340	9.36e-05	/	/	/	/	/	/	/	/	/	/	/	/	3A_50348783	7.87e-05	/	/	/	/	3B_2142008	2.18e-05	5B_46542537	3.02e-05	/	/	/	/	/	/
/	/	/	/	3B_1293332	6.18e-05	/	/	/	/	/	/	/	/	/	/	/	/	3A_56655531	9.56e-07	/	/	/	/	3B_5794319	3.38e-05	5B_49991676	4.4e-05	/	/	/	/	/	/
/	/	/	/	3B_7177131	6.36e-05	/	/	/	/	/	/	/	/	/	/	/	/	3A_67970900	9.09e-05	/	/	/	/	3B_7380477	9.46e-05	5B_78278330	4.37e-05	/	/	/	/	/	/
/	/	/	/	3B_27091914	8.52e-05	/	/	/	/	/	/	/	/	/	/	/	/	10_5804114	1.89e-05	/	/	/	/	3B_9522699	2.98e-06	5C_17335497	4.16e-05	/	/	/	/	/	/
/	/	/	/	3B_48902233	3.56e-05	/	/	/	/	/	/	/	/	/	/	/	/	10_13825944	7.05e-06	/	/	/	/	3B_17500973	4.53e-05	5C_36857780	3.29e-05	/	/	/	/	/	/
/	/	/	/	3B_50467654	5.49e-05	/	/	/	/	/	/	/	/	/	/	/	/	10_14919731	1.57e-06	/	/	/	/	3B_19067062	8.7e-06	5C_36870362	4.15e-05	/	/	/	/	/	/
/	/	/	/	3B_50521563	9.24e-05	/	/	/	/	/	/	/	/	/	/	/	/	10_15615517	2.94e-05	/	/	/	/	3B_26643658	6.39e-05	5C_40693339	9.35e-05	/	/	/	/	/	/
/	/	/	/	3B_50635192	4.57e-05	/	/	/	/	/	/	/	/	/	/	/	/	10_27174978	3.19e-05	/	/	/	/	3B_32343513	9.62e-05	5C_65378157	4.32e-05	/	/	/	/	/	/
/	/	/	/	3B_63360843	3.82e-05	/	/	/	/	/	/	/	/	/	/	/	/	10_36406277	3.03e-05	/	/	/	/	3B_41834679	1.04e-05	5C_75445573	2.06e-05	/	/	/	/	/	/
/	/	/	/	3B_66525199	3.92e-05	/	/	/	/	/	/	/	/	/	/	/	/	10_58743744	3.11e-06	/	/	/	/	3B_43267861	3.13e-05	5D_25725321	6.09e-05	/	/	/	/	/	/
/	/	/	/	3B_95474362	1.6e-05	/	/	/	/	/	/	/	/	/	/	/	/	10_60743302	3.38e-05	/	/	/	/	3B_45454484	1.92e-05	5D_46224441	4.17e-05	/	/	/	/	/	/
/	/	/	/	3D_24771781	6.25e-05	/	/	/	/	/	/	/	/	/	/	/	/	10_68229033	1.61e-05	/	/	/	/	3B_46931701	5.73e-05	5D_52968493	1.81e-05	/	/	/	/	/	/
/	/	/	/	3D_25597045	4.06e-05	/	/	/	/	/	/	/	/	/	/	/	/	10_69103262	1.49e-05	/	/	/	/	3B_65667848	1.83e-05	5D_66316708	3.89e-05	/	/	/	/	/	/
/	/	/	/	3D_25822447	6.28e-05	/	/	/	/	/	/	/	/	/	/	/	/	10_72250711	3.21e-05	/	/	/	/	3B_70891800	1.28e-05	6A_20672945	3.04e-05	/	/	/	/	/	/
/	/	/	/	3D_27266510	2.47e-05	/	/	/	/	/	/	/	/	/	/	/	/	10_72407916	9.08e-05	/	/	/	/	3B_83464352	3.63e-05	6A_67711248	3.18e-05	/	/	/	/	/	/
/	/	/	/	3D_43998018	1.62e-05	/	/	/	/	/	/	/	/	/	/	/	/	10_87024421	7.68e-06	/	/	/	/	3B_86525048	9.09e-05	6B_27259606	7.69e-05	/	/	/	/	/	/
/	/	/	/	4A_10333584	3.4e-06	/	/	/	/	/	/	/	/	/	/	/	/	10_87026089	7.23e-06	/	/	/	/	3B_90993946	1.37e-06	6C_28204293	4.32e-05	/	/	/	/	/	/
/	/	/	/	4A_22983022	8.09e-05	/	/	/	/	/	/	/	/	/	/	/	/	10_94279433	1.47e-05	/	/	/	/	3D_26354703	6.31e-05	6C_29219367	4.33e-05	/	/	/	/	/	/
/	/	/	/	4A_41712872	6.55e-05	/	/	/	/	/	/	/	/	/	/	/	/	10_96865210	2.55e-05	/	/	/	/	3D_29556852	7.93e-07	6C_39117525	3.39e-05	/	/	/	/	/	/
/	/	/	/	4A_46422498	1.62e-07	/	/	/	/	/	/	/	/	/	/	/	/	3B_9348167	4.99e-05	/	/	/	/	3D_33393252	3.74e-05	6D_18263537	4.48e-05	/	/	/	/	/	/
/	/	/	/	4A_72134338	1.31e-07	/	/	/	/	/	/	/	/	/	/	/	/	3B_13570819	8.19e-06	/	/	/	/	3D_36741441	6.59e-05	6D_58887140	4.45e-05	/	/	/	/	/	/
/	/	/	/	4B_17873515	1.53e-05	/	/	/	/	/	/	/	/	/	/	/	/	3B_13579223	5.25e-06	/	/	/	/	3D_39596072	6.44e-05	6D_79445363	4.43e-05	/	/	/	/	/	/
/	/	/	/	4B_23407744	9.78e-05	/	/	/	/	/	/	/	/	/	/	/	/	3B_13579302	8.27e-06	/	/	/	/	3D_41009902	6.82e-07	7A_8970304	2.39e-05	/	/	/	/	/	/
/	/	/	/	4B_25933838	8.83e-05	/	/	/	/	/	/	/	/	/	/	/	/	3B_19643106	2.52e-05	/	/	/	/	3D_45925985	7.27e-06	7A_25775098	8.95e-05	/	/	/	/	/	/
/	/	/	/	4B_26480630	6.67e-05	/	/	/	/	/	/	/	/	/	/	/	/	3B_24086872	1.09e-08	/	/	/	/	3D_53753315	3.4e-05	7A_48401164	4.49e-05	/	/	/	/	/	/
/	/	/	/	4B_30529830	1.37e-07	/	/	/	/	/	/	/	/	/	/	/	/	3B_37017084	6.53e-05	/	/	/	/	3D_53758319	8.03e-05	7B_23280918	4.45e-05	/	/	/	/	/	/
/	/	/	/	4B_46765228	6.45e-05	/	/	/	/	/	/	/	/	/	/	/	/	3B_38318286	8.23e-06	/	/	/	/	3D_56892926	2.49e-05	7B_33865418	5.9e-05	/	/	/	/	/	/
/	/	/	/	4B_59674667	8.17e-06	/	/	/	/	/	/	/	/	/	/	/	/	3B_45093639	6.33e-06	/	/	/	/	3D_56938279	4.9e-05	7B_48659770	3.74e-05	/	/	/	/	/	/
/	/	/	/	4B_67328710	2.6e-06	/	/	/	/	/	/	/	/	/	/	/	/	3B_52619440	2.14e-05	/	/	/	/	4A_6210737	2.41e-05	7C_4463020	3.59e-05	/	/	/	/	/	/
/	/	/	/	4B_74720225	6.59e-07	/	/	/	/	/	/	/	/	/	/	/	/	3B_60056740	8.65e-05	/	/	/	/	4A_12146962	2.28e-05	7C_40890034	9.39e-05	/	/	/	/	/	/
/	/	/	/	4C_14238084	7.73e-05	/	/	/	/	/	/	/	/	/	/	/	/	3B_68221609	7.6e-05	/	/	/	/	4A_14396938	6.63e-05	7C_43710070	4.48e-05	/	/	/	/	/	/
/	/	/	/	4C_30326123	5.9e-05	/	/	/	/	/	/	/	/	/	/	/	/	3B_73359257	5.73e-05	/	/	/	/	4A_16637412	4.5e-07	7C_67615858	5.05e-05	/	/	/	/	/	/
/	/	/	/	4C_38353917	7.42e-05	/	/	/	/	/	/	/	/	/	/	/	/	3B_76379109	7.81e-05	/	/	/	/	4A_23954467	1.48e-05	7D_14109828	3.11e-05	/	/	/	/	/	/
/	/	/	/	4C_38526076	4.46e-05	/	/	/	/	/	/	/	/	/	/	/	/	3B_94808612	2.25e-05	/	/	/	/	4A_29760050	6.21e-05	7D_36883940	4e-05	/	/	/	/	/	/
/	/	/	/	4C_42980895	1.72e-05	/	/	/	/	/	/	/	/	/	/	/	/	3D_2908229	2.81e-05	/	/	/	/	4B_5224883	4.57e-05	8A_10484550	4.49e-05	/	/	/	/	/	/
/	/	/	/	4C_46869935	2.79e-05	/	/	/	/	/	/	/	/	/	/	/	/	3D_16057725	6.9e-05	/	/	/	/	4B_9724236	4.7e-06	8A_38392134	6.17e-06	/	/	/	/	/	/
/	/	/	/	4C_47342773	2.84e-05	/	/	/	/	/	/	/	/	/	/	/	/	3D_21709209	6.07e-05	/	/	/	/	4B_24456046	6.62e-05	8A_49013627	5.68e-05	/	/	/	/	/	/
/	/	/	/	4D_3238282	3.72e-05	/	/	/	/	/	/	/	/	/	/	/	/	3D_28285247	4.29e-05	/	/	/	/	4B_26367931	3.69e-05	8B_19760612	4.49e-05	/	/	/	/	/	/
/	/	/	/	4D_82313539	4.34e-05	/	/	/	/	/	/	/	/	/	/	/	/	3D_42917264	2.49e-06	/	/	/	/	4B_58823848	7.23e-05	8B_20936074	9.95e-05	/	/	/	/	/	/
/	/	/	/	5A_5377771	4.58e-05	/	/	/	/	/	/	/	/	/	/	/	/	3D_46401247	1.82e-06	/	/	/	/	4B_61797606	3.92e-05	8B_26980243	5.67e-05	/	/	/	/	/	/
/	/	/	/	5A_39774391	7.29e-05	/	/	/	/	/	/	/	/	/	/	/	/	3D_50746527	1.56e-05	/	/	/	/	4B_63278528	6.29e-05	8B_33591356	3.7e-05	/	/	/	/	/	/
/	/	/	/	5B_33255610	1.79e-05	/	/	/	/	/	/	/	/	/	/	/	/	3D_61405193	6.11e-05	/	/	/	/	4B_64883115	1.29e-06	8B_44436519	3.84e-05	/	/	/	/	/	/
/	/	/	/	5B_34637201	2.32e-05	/	/	/	/	/	/	/	/	/	/	/	/	4A_59299	1.82e-05	/	/	/	/	4B_67614152	3.58e-05	8B_54991611	4.46e-05	/	/	/	/	/	/
/	/	/	/	5B_36739146	3.7e-06	/	/	/	/	/	/	/	/	/	/	/	/	4A_10411922	1.96e-06	/	/	/	/	4C_17612067	7.17e-05	8B_55895478	4.22e-05	/	/	/	/	/	/
/	/	/	/	5B_37454890	2.69e-05	/	/	/	/	/	/	/	/	/	/	/	/	4A_17299498	4.06e-05	/	/	/	/	4C_19426498	1.77e-06	8C_14618841	2.11e-05	/	/	/	/	/	/
/	/	/	/	5B_61914668	7.06e-05	/	/	/	/	/	/	/	/	/	/	/	/	4A_29758889	7.35e-06	/	/	/	/	4C_26025682	5.18e-05	8C_15098339	4.33e-05	/	/	/	/	/	/
/	/	/	/	5B_92348727	7.64e-05	/	/	/	/	/	/	/	/	/	/	/	/	4A_31602358	1.82e-05	/	/	/	/	4C_36450936	2.13e-05	8C_19014710	3.5e-05	/	/	/	/	/	/
/	/	/	/	5C_38985012	2.45e-05	/	/	/	/	/	/	/	/	/	/	/	/	4A_35131600	6.91e-06	/	/	/	/	4C_47784506	3.81e-05	8C_21814112	7.87e-05	/	/	/	/	/	/
/	/	/	/	5C_58427771	8.28e-05	/	/	/	/	/	/	/	/	/	/	/	/	4A_35182989	7.75e-05	/	/	/	/	4C_61277495	1.52e-06	8C_32043929	6.41e-05	/	/	/	/	/	/
/	/	/	/	5C_64588284	3.41e-05	/	/	/	/	/	/	/	/	/	/	/	/	4A_52106063	7.98e-05	/	/	/	/	4C_64429245	5.07e-05	8D_17592975	1.22e-05	/	/	/	/	/	/
/	/	/	/	5D_11162222	7.92e-05	/	/	/	/	/	/	/	/	/	/	/	/	4A_61059650	9.48e-05	/	/	/	/	4D_21373659	1.01e-05	8D_29421724	4.11e-05	/	/	/	/	/	/
/	/	/	/	5D_51482664	2.55e-05	/	/	/	/	/	/	/	/	/	/	/	/	4B_10481633	1.79e-05	/	/	/	/	4D_31204557	5.35e-05	8D_31054048	1.93e-05	/	/	/	/	/	/
/	/	/	/	5D_76631080	5.57e-06	/	/	/	/	/	/	/	/	/	/	/	/	4B_10747227	2.84e-05	/	/	/	/	4D_45974137	2.02e-05	/	/	/	/	/	/	/	/
/	/	/	/	6A_49497837	9.99e-05	/	/	/	/	/	/	/	/	/	/	/	/	4B_13986761	2.09e-05	/	/	/	/	4D_59028361	3.55e-05	/	/	/	/	/	/	/	/
/	/	/	/	6A_87501683	1.83e-05	/	/	/	/	/	/	/	/	/	/	/	/	4B_16408505	2.54e-05	/	/	/	/	4D_76524094	6.6e-05	/	/	/	/	/	/	/	/
/	/	/	/	6A_98509517	1.98e-05	/	/	/	/	/	/	/	/	/	/	/	/	4B_16810464	8.24e-06	/	/	/	/	5A_7694589	1.48e-05	/	/	/	/	/	/	/	/
/	/	/	/	6B_29425984	5.5e-05	/	/	/	/	/	/	/	/	/	/	/	/	4B_16947614	2.06e-05	/	/	/	/	5A_9621725	5.12e-05	/	/	/	/	/	/	/	/
/	/	/	/	6B_46912500	6.81e-05	/	/	/	/	/	/	/	/	/	/	/	/	4B_39124801	1.13e-06	/	/	/	/	5A_40008279	6.63e-05	/	/	/	/	/	/	/	/
/	/	/	/	6B_64920468	8.5e-05	/	/	/	/	/	/	/	/	/	/	/	/	4B_52802583	8.48e-05	/	/	/	/	5A_57095391	1.1e-05	/	/	/	/	/	/	/	/
/	/	/	/	6C_44792046	2.33e-05	/	/	/	/	/	/	/	/	/	/	/	/	4B_56435747	9.72e-05	/	/	/	/	5A_64029676	5.86e-05	/	/	/	/	/	/	/	/
/	/	/	/	6C_48127484	5.1e-06	/	/	/	/	/	/	/	/	/	/	/	/	4B_56900263	4.09e-05	/	/	/	/	5A_71772978	3.73e-06	/	/	/	/	/	/	/	/
/	/	/	/	6C_48390872	3.84e-05	/	/	/	/	/	/	/	/	/	/	/	/	4B_72524576	8.32e-06	/	/	/	/	5A_73733413	1.01e-06	/	/	/	/	/	/	/	/
/	/	/	/	6C_69474078	4.59e-05	/	/	/	/	/	/	/	/	/	/	/	/	4C_19232972	2.86e-05	/	/	/	/	5A_76375304	5.9e-05	/	/	/	/	/	/	/	/
/	/	/	/	6C_69830017	1.07e-05	/	/	/	/	/	/	/	/	/	/	/	/	4C_38569441	2.18e-05	/	/	/	/	5A_78131255	2.93e-05	/	/	/	/	/	/	/	/
/	/	/	/	6D_14665368	8.28e-05	/	/	/	/	/	/	/	/	/	/	/	/	4C_51076133	5.36e-06	/	/	/	/	5A_79580075	7.21e-05	/	/	/	/	/	/	/	/
/	/	/	/	6D_15112219	4.01e-05	/	/	/	/	/	/	/	/	/	/	/	/	4D_29372070	6.13e-06	/	/	/	/	5A_83938809	6.04e-05	/	/	/	/	/	/	/	/
/	/	/	/	6D_39488224	4.15e-06	/	/	/	/	/	/	/	/	/	/	/	/	4D_29429176	4.82e-05	/	/	/	/	5B_5097739	3.71e-05	/	/	/	/	/	/	/	/
/	/	/	/	6D_42658186	3.5e-05	/	/	/	/	/	/	/	/	/	/	/	/	4D_54806351	2.03e-07	/	/	/	/	5B_17376459	5.96e-05	/	/	/	/	/	/	/	/
/	/	/	/	6D_53109052	4.89e-05	/	/	/	/	/	/	/	/	/	/	/	/	4D_55606746	5.39e-06	/	/	/	/	5B_31467529	6.26e-05	/	/	/	/	/	/	/	/
/	/	/	/	6D_61984104	7.7e-05	/	/	/	/	/	/	/	/	/	/	/	/	4D_63538696	4.34e-05	/	/	/	/	5B_47727011	4.17e-05	/	/	/	/	/	/	/	/
/	/	/	/	7A_24131496	9.12e-05	/	/	/	/	/	/	/	/	/	/	/	/	4D_66540312	2.09e-05	/	/	/	/	5B_62044244	6.57e-05	/	/	/	/	/	/	/	/
/	/	/	/	7B_14356440	3.84e-05	/	/	/	/	/	/	/	/	/	/	/	/	4D_67789882	9.78e-05	/	/	/	/	5B_63928197	8.06e-05	/	/	/	/	/	/	/	/
/	/	/	/	7B_20090941	7.81e-05	/	/	/	/	/	/	/	/	/	/	/	/	5A_3108072	5.31e-07	/	/	/	/	5B_77611678	7.16e-05	/	/	/	/	/	/	/	/
/	/	/	/	7B_20096513	4.44e-07	/	/	/	/	/	/	/	/	/	/	/	/	5A_5137792	1.25e-07	/	/	/	/	5B_78821374	6.49e-05	/	/	/	/	/	/	/	/
/	/	/	/	7B_57236882	1.22e-05	/	/	/	/	/	/	/	/	/	/	/	/	5A_7681831	1.09e-05	/	/	/	/	5C_14110719	7.53e-05	/	/	/	/	/	/	/	/
/	/	/	/	7B_69101799	8.12e-05	/	/	/	/	/	/	/	/	/	/	/	/	5A_9624260	6.27e-05	/	/	/	/	5C_24254416	7e-05	/	/	/	/	/	/	/	/
/	/	/	/	7B_71483570	7.34e-05	/	/	/	/	/	/	/	/	/	/	/	/	5A_15871007	3.34e-05	/	/	/	/	5C_44811659	4.99e-05	/	/	/	/	/	/	/	/
/	/	/	/	7B_76726219	4.87e-05	/	/	/	/	/	/	/	/	/	/	/	/	5A_30413261	8.32e-06	/	/	/	/	5C_47066286	6.62e-05	/	/	/	/	/	/	/	/
/	/	/	/	7C_9985367	4.35e-07	/	/	/	/	/	/	/	/	/	/	/	/	5A_44112564	2.12e-05	/	/	/	/	5C_52805550	4.07e-05	/	/	/	/	/	/	/	/
/	/	/	/	7C_13212715	5.32e-05	/	/	/	/	/	/	/	/	/	/	/	/	5A_50105559	5.15e-06	/	/	/	/	5C_64981261	9.82e-05	/	/	/	/	/	/	/	/
/	/	/	/	7C_16637694	4.15e-06	/	/	/	/	/	/	/	/	/	/	/	/	5A_52496185	7.95e-06	/	/	/	/	5C_66773937	8.53e-05	/	/	/	/	/	/	/	/
/	/	/	/	7C_50154354	8.36e-05	/	/	/	/	/	/	/	/	/	/	/	/	5A_56276455	7.87e-06	/	/	/	/	5C_68366446	2.14e-05	/	/	/	/	/	/	/	/
/	/	/	/	7D_3699302	9.74e-05	/	/	/	/	/	/	/	/	/	/	/	/	5A_71776957	8.09e-06	/	/	/	/	5C_70220423	4.21e-05	/	/	/	/	/	/	/	/
/	/	/	/	7D_17610126	9.45e-05	/	/	/	/	/	/	/	/	/	/	/	/	5A_86753713	8.25e-07	/	/	/	/	5C_75536429	3.3e-05	/	/	/	/	/	/	/	/
/	/	/	/	7D_17616418	3.77e-05	/	/	/	/	/	/	/	/	/	/	/	/	5A_88532430	1.98e-06	/	/	/	/	5C_85225655	5.21e-07	/	/	/	/	/	/	/	/
/	/	/	/	7D_78579612	4.57e-05	/	/	/	/	/	/	/	/	/	/	/	/	5A_89710320	1.38e-05	/	/	/	/	5C_85615979	1.45e-05	/	/	/	/	/	/	/	/
/	/	/	/	8A_12690860	1.82e-05	/	/	/	/	/	/	/	/	/	/	/	/	5B_2134270	6.59e-05	/	/	/	/	5D_5451608	5.48e-06	/	/	/	/	/	/	/	/
/	/	/	/	8A_20758161	5.99e-05	/	/	/	/	/	/	/	/	/	/	/	/	5B_3701806	2.4e-06	/	/	/	/	5D_5854222	4.19e-05	/	/	/	/	/	/	/	/
/	/	/	/	8A_38683694	4.48e-05	/	/	/	/	/	/	/	/	/	/	/	/	5B_6221263	3.93e-05	/	/	/	/	5D_39997733	3.98e-05	/	/	/	/	/	/	/	/
/	/	/	/	8B_12916870	9.36e-06	/	/	/	/	/	/	/	/	/	/	/	/	5B_7441245	1.94e-05	/	/	/	/	5D_40099307	6.64e-05	/	/	/	/	/	/	/	/
/	/	/	/	8B_31537174	8.03e-05	/	/	/	/	/	/	/	/	/	/	/	/	5B_7677710	7.62e-06	/	/	/	/	5D_46299710	6.59e-05	/	/	/	/	/	/	/	/
/	/	/	/	8C_14614233	1.11e-06	/	/	/	/	/	/	/	/	/	/	/	/	5B_8169886	2.65e-07	/	/	/	/	5D_47903373	2.87e-05	/	/	/	/	/	/	/	/
/	/	/	/	8D_32221326	6.07e-05	/	/	/	/	/	/	/	/	/	/	/	/	5B_13659577	2.56e-06	/	/	/	/	5D_48671506	1.78e-05	/	/	/	/	/	/	/	/
/	/	/	/	8D_40755230	2.33e-06	/	/	/	/	/	/	/	/	/	/	/	/	5B_13932216	2.74e-05	/	/	/	/	5D_52969575	6.53e-05	/	/	/	/	/	/	/	/
/	/	/	/	/	/	/	/	/	/	/	/	/	/	/	/	/	/	5B_16160990	1.01e-05	/	/	/	/	5D_57674251	6.49e-05	/	/	/	/	/	/	/	/
/	/	/	/	/	/	/	/	/	/	/	/	/	/	/	/	/	/	5B_30684992	9.54e-05	/	/	/	/	5D_62934961	1.33e-05	/	/	/	/	/	/	/	/
/	/	/	/	/	/	/	/	/	/	/	/	/	/	/	/	/	/	5B_41748773	8.12e-06	/	/	/	/	5D_76897648	5.24e-05	/	/	/	/	/	/	/	/
/	/	/	/	/	/	/	/	/	/	/	/	/	/	/	/	/	/	5B_42647892	8.32e-06	/	/	/	/	5D_77991980	7.31e-05	/	/	/	/	/	/	/	/
/	/	/	/	/	/	/	/	/	/	/	/	/	/	/	/	/	/	5B_43310412	7.86e-06	/	/	/	/	6A_16025810	5.98e-05	/	/	/	/	/	/	/	/
/	/	/	/	/	/	/	/	/	/	/	/	/	/	/	/	/	/	5B_45657939	7.39e-06	/	/	/	/	6A_19501424	6.52e-05	/	/	/	/	/	/	/	/
/	/	/	/	/	/	/	/	/	/	/	/	/	/	/	/	/	/	5B_46300644	1.45e-06	/	/	/	/	6A_23248384	6.63e-05	/	/	/	/	/	/	/	/
/	/	/	/	/	/	/	/	/	/	/	/	/	/	/	/	/	/	5B_47326071	8.37e-05	/	/	/	/	6A_27929960	8.24e-05	/	/	/	/	/	/	/	/
/	/	/	/	/	/	/	/	/	/	/	/	/	/	/	/	/	/	5B_47896161	6.94e-06	/	/	/	/	6A_34124343	6.37e-05	/	/	/	/	/	/	/	/
/	/	/	/	/	/	/	/	/	/	/	/	/	/	/	/	/	/	5B_70278225	2.51e-05	/	/	/	/	6A_44195597	5.9e-05	/	/	/	/	/	/	/	/
/	/	/	/	/	/	/	/	/	/	/	/	/	/	/	/	/	/	5B_71824654	7.8e-05	/	/	/	/	6A_48764461	5.17e-05	/	/	/	/	/	/	/	/
/	/	/	/	/	/	/	/	/	/	/	/	/	/	/	/	/	/	5B_76655983	1.34e-05	/	/	/	/	6A_62199626	3.32e-05	/	/	/	/	/	/	/	/
/	/	/	/	/	/	/	/	/	/	/	/	/	/	/	/	/	/	5B_78360498	9.64e-05	/	/	/	/	6A_63871587	2.13e-05	/	/	/	/	/	/	/	/
/	/	/	/	/	/	/	/	/	/	/	/	/	/	/	/	/	/	5B_80124291	3.19e-06	/	/	/	/	6A_65446878	1.98e-06	/	/	/	/	/	/	/	/
/	/	/	/	/	/	/	/	/	/	/	/	/	/	/	/	/	/	5B_84744648	6.79e-05	/	/	/	/	6A_66130350	5.94e-05	/	/	/	/	/	/	/	/
/	/	/	/	/	/	/	/	/	/	/	/	/	/	/	/	/	/	5B_89188163	9.25e-05	/	/	/	/	6A_70228456	2.66e-05	/	/	/	/	/	/	/	/
/	/	/	/	/	/	/	/	/	/	/	/	/	/	/	/	/	/	5B_90800605	4.5e-05	/	/	/	/	6A_72261740	5.61e-05	/	/	/	/	/	/	/	/
/	/	/	/	/	/	/	/	/	/	/	/	/	/	/	/	/	/	5B_91179385	7.43e-05	/	/	/	/	6A_72488038	4.46e-05	/	/	/	/	/	/	/	/
/	/	/	/	/	/	/	/	/	/	/	/	/	/	/	/	/	/	5C_1005293	8.73e-05	/	/	/	/	6A_81936284	2.55e-05	/	/	/	/	/	/	/	/
/	/	/	/	/	/	/	/	/	/	/	/	/	/	/	/	/	/	5C_1005795	2.64e-05	/	/	/	/	6A_86322427	6.16e-05	/	/	/	/	/	/	/	/
/	/	/	/	/	/	/	/	/	/	/	/	/	/	/	/	/	/	5C_4755826	3.36e-05	/	/	/	/	6A_87054122	9.43e-05	/	/	/	/	/	/	/	/
/	/	/	/	/	/	/	/	/	/	/	/	/	/	/	/	/	/	5C_5768833	1.1e-08	/	/	/	/	6A_95939175	4.11e-05	/	/	/	/	/	/	/	/
/	/	/	/	/	/	/	/	/	/	/	/	/	/	/	/	/	/	5C_5796570	1.24e-05	/	/	/	/	6A_100817325	6.15e-06	/	/	/	/	/	/	/	/
/	/	/	/	/	/	/	/	/	/	/	/	/	/	/	/	/	/	5C_5849683	2.49e-05	/	/	/	/	6B_1760299	5.84e-05	/	/	/	/	/	/	/	/
/	/	/	/	/	/	/	/	/	/	/	/	/	/	/	/	/	/	5C_6052554	1.8e-05	/	/	/	/	6B_13215105	5.54e-05	/	/	/	/	/	/	/	/
/	/	/	/	/	/	/	/	/	/	/	/	/	/	/	/	/	/	5C_6060939	1.89e-06	/	/	/	/	6B_19911939	3.7e-05	/	/	/	/	/	/	/	/
/	/	/	/	/	/	/	/	/	/	/	/	/	/	/	/	/	/	5C_7058535	4.43e-05	/	/	/	/	6B_33789664	1.42e-06	/	/	/	/	/	/	/	/
/	/	/	/	/	/	/	/	/	/	/	/	/	/	/	/	/	/	5C_13426080	4.11e-05	/	/	/	/	6B_34545208	5.48e-05	/	/	/	/	/	/	/	/
/	/	/	/	/	/	/	/	/	/	/	/	/	/	/	/	/	/	5C_24062015	8.5e-05	/	/	/	/	6B_38348839	1.04e-05	/	/	/	/	/	/	/	/
/	/	/	/	/	/	/	/	/	/	/	/	/	/	/	/	/	/	5C_24070148	4.31e-05	/	/	/	/	6B_53207578	7.62e-05	/	/	/	/	/	/	/	/
/	/	/	/	/	/	/	/	/	/	/	/	/	/	/	/	/	/	5C_28243455	6.07e-05	/	/	/	/	6B_57063340	5.83e-07	/	/	/	/	/	/	/	/
/	/	/	/	/	/	/	/	/	/	/	/	/	/	/	/	/	/	5C_33829519	8.46e-05	/	/	/	/	6B_58198369	3.72e-05	/	/	/	/	/	/	/	/
/	/	/	/	/	/	/	/	/	/	/	/	/	/	/	/	/	/	5C_34569860	1.34e-05	/	/	/	/	6B_59849527	2.55e-05	/	/	/	/	/	/	/	/
/	/	/	/	/	/	/	/	/	/	/	/	/	/	/	/	/	/	5C_47736910	6.3e-05	/	/	/	/	6B_74105126	8.59e-06	/	/	/	/	/	/	/	/
/	/	/	/	/	/	/	/	/	/	/	/	/	/	/	/	/	/	5C_47794273	2.83e-05	/	/	/	/	6B_78125700	4.3e-05	/	/	/	/	/	/	/	/
/	/	/	/	/	/	/	/	/	/	/	/	/	/	/	/	/	/	5C_51027573	5.11e-05	/	/	/	/	6C_21291982	6.16e-06	/	/	/	/	/	/	/	/
/	/	/	/	/	/	/	/	/	/	/	/	/	/	/	/	/	/	5C_66758879	7.97e-06	/	/	/	/	6C_40095132	6.55e-05	/	/	/	/	/	/	/	/
/	/	/	/	/	/	/	/	/	/	/	/	/	/	/	/	/	/	5C_82108181	7.86e-06	/	/	/	/	6C_40586363	2.52e-05	/	/	/	/	/	/	/	/
/	/	/	/	/	/	/	/	/	/	/	/	/	/	/	/	/	/	5D_1446544	7.78e-07	/	/	/	/	6C_41083073	9.25e-05	/	/	/	/	/	/	/	/
/	/	/	/	/	/	/	/	/	/	/	/	/	/	/	/	/	/	5D_1918001	1.29e-08	/	/	/	/	6C_47981599	7.06e-05	/	/	/	/	/	/	/	/
/	/	/	/	/	/	/	/	/	/	/	/	/	/	/	/	/	/	5D_4071698	5.58e-05	/	/	/	/	6C_48720644	5.28e-05	/	/	/	/	/	/	/	/
/	/	/	/	/	/	/	/	/	/	/	/	/	/	/	/	/	/	5D_6823935	3.16e-06	/	/	/	/	6C_56816112	7.58e-05	/	/	/	/	/	/	/	/
/	/	/	/	/	/	/	/	/	/	/	/	/	/	/	/	/	/	5D_8631100	5.44e-05	/	/	/	/	6C_58009213	2.87e-05	/	/	/	/	/	/	/	/
/	/	/	/	/	/	/	/	/	/	/	/	/	/	/	/	/	/	5D_15803917	6.94e-05	/	/	/	/	6C_58782045	5.82e-05	/	/	/	/	/	/	/	/
/	/	/	/	/	/	/	/	/	/	/	/	/	/	/	/	/	/	5D_17880869	4.1e-06	/	/	/	/	6C_65982630	6.52e-06	/	/	/	/	/	/	/	/
/	/	/	/	/	/	/	/	/	/	/	/	/	/	/	/	/	/	5D_33246034	1.02e-06	/	/	/	/	6C_66484701	7.23e-05	/	/	/	/	/	/	/	/
/	/	/	/	/	/	/	/	/	/	/	/	/	/	/	/	/	/	5D_37524091	7.63e-05	/	/	/	/	6C_73209642	2.57e-05	/	/	/	/	/	/	/	/
/	/	/	/	/	/	/	/	/	/	/	/	/	/	/	/	/	/	5D_44260127	2.85e-05	/	/	/	/	6C_79229118	9.2e-06	/	/	/	/	/	/	/	/
/	/	/	/	/	/	/	/	/	/	/	/	/	/	/	/	/	/	5D_46216275	6.31e-05	/	/	/	/	6C_81648740	2.66e-05	/	/	/	/	/	/	/	/
/	/	/	/	/	/	/	/	/	/	/	/	/	/	/	/	/	/	5D_50110173	1.86e-06	/	/	/	/	6D_8415493	2.99e-05	/	/	/	/	/	/	/	/
/	/	/	/	/	/	/	/	/	/	/	/	/	/	/	/	/	/	5D_61697833	3.61e-05	/	/	/	/	6D_19092523	5.17e-05	/	/	/	/	/	/	/	/
/	/	/	/	/	/	/	/	/	/	/	/	/	/	/	/	/	/	5D_74256850	8.1e-06	/	/	/	/	6D_30729398	9.09e-05	/	/	/	/	/	/	/	/
/	/	/	/	/	/	/	/	/	/	/	/	/	/	/	/	/	/	5D_74259737	1e-05	/	/	/	/	6D_42330090	6.68e-05	/	/	/	/	/	/	/	/
/	/	/	/	/	/	/	/	/	/	/	/	/	/	/	/	/	/	5D_82333499	5.11e-05	/	/	/	/	6D_50694032	1.32e-05	/	/	/	/	/	/	/	/
/	/	/	/	/	/	/	/	/	/	/	/	/	/	/	/	/	/	5D_83357329	3.92e-06	/	/	/	/	6D_50970297	4.28e-06	/	/	/	/	/	/	/	/
/	/	/	/	/	/	/	/	/	/	/	/	/	/	/	/	/	/	6A_1757917	7.59e-05	/	/	/	/	6D_53109011	6.47e-05	/	/	/	/	/	/	/	/
/	/	/	/	/	/	/	/	/	/	/	/	/	/	/	/	/	/	6A_14536058	2.85e-05	/	/	/	/	6D_55521374	8.67e-06	/	/	/	/	/	/	/	/
/	/	/	/	/	/	/	/	/	/	/	/	/	/	/	/	/	/	6A_14765335	1.81e-05	/	/	/	/	6D_55928394	6.91e-05	/	/	/	/	/	/	/	/
/	/	/	/	/	/	/	/	/	/	/	/	/	/	/	/	/	/	6A_21437267	9.46e-05	/	/	/	/	6D_64087694	5.6e-05	/	/	/	/	/	/	/	/
/	/	/	/	/	/	/	/	/	/	/	/	/	/	/	/	/	/	6A_25513470	2.39e-07	/	/	/	/	6D_66709345	1.43e-05	/	/	/	/	/	/	/	/
/	/	/	/	/	/	/	/	/	/	/	/	/	/	/	/	/	/	6A_27544468	1.1e-05	/	/	/	/	6D_78740858	3.59e-05	/	/	/	/	/	/	/	/
/	/	/	/	/	/	/	/	/	/	/	/	/	/	/	/	/	/	6A_56712265	4.91e-05	/	/	/	/	6D_89908944	5.64e-05	/	/	/	/	/	/	/	/
/	/	/	/	/	/	/	/	/	/	/	/	/	/	/	/	/	/	6A_58507229	1.88e-05	/	/	/	/	7A_23677890	6.45e-05	/	/	/	/	/	/	/	/
/	/	/	/	/	/	/	/	/	/	/	/	/	/	/	/	/	/	6A_59316109	7.25e-05	/	/	/	/	7A_24414649	7.04e-06	/	/	/	/	/	/	/	/
/	/	/	/	/	/	/	/	/	/	/	/	/	/	/	/	/	/	6A_64353033	4.99e-05	/	/	/	/	7A_32234713	1.83e-05	/	/	/	/	/	/	/	/
/	/	/	/	/	/	/	/	/	/	/	/	/	/	/	/	/	/	6A_64709867	4.76e-05	/	/	/	/	7A_37686809	9.61e-05	/	/	/	/	/	/	/	/
/	/	/	/	/	/	/	/	/	/	/	/	/	/	/	/	/	/	6A_66539025	4.25e-05	/	/	/	/	7A_49028146	5.81e-05	/	/	/	/	/	/	/	/
/	/	/	/	/	/	/	/	/	/	/	/	/	/	/	/	/	/	6A_72287061	7.96e-05	/	/	/	/	7A_49279082	6.57e-05	/	/	/	/	/	/	/	/
/	/	/	/	/	/	/	/	/	/	/	/	/	/	/	/	/	/	6A_75840810	1.68e-05	/	/	/	/	7A_51098187	7.06e-06	/	/	/	/	/	/	/	/
/	/	/	/	/	/	/	/	/	/	/	/	/	/	/	/	/	/	6A_80561804	4.5e-06	/	/	/	/	7A_53597196	6.22e-05	/	/	/	/	/	/	/	/
/	/	/	/	/	/	/	/	/	/	/	/	/	/	/	/	/	/	6A_82430605	4.74e-05	/	/	/	/	7A_54348859	5.57e-05	/	/	/	/	/	/	/	/
/	/	/	/	/	/	/	/	/	/	/	/	/	/	/	/	/	/	6A_82873412	3.45e-05	/	/	/	/	7A_64146170	7.85e-06	/	/	/	/	/	/	/	/
/	/	/	/	/	/	/	/	/	/	/	/	/	/	/	/	/	/	6A_83022932	1.24e-05	/	/	/	/	7B_40920384	6.54e-05	/	/	/	/	/	/	/	/
/	/	/	/	/	/	/	/	/	/	/	/	/	/	/	/	/	/	6A_92643250	4.54e-06	/	/	/	/	7B_51229453	2.5e-05	/	/	/	/	/	/	/	/
/	/	/	/	/	/	/	/	/	/	/	/	/	/	/	/	/	/	6A_101843735	1.44e-05	/	/	/	/	7B_77116907	1.42e-05	/	/	/	/	/	/	/	/
/	/	/	/	/	/	/	/	/	/	/	/	/	/	/	/	/	/	6A_103522836	6.05e-06	/	/	/	/	7C_9462189	5.93e-05	/	/	/	/	/	/	/	/
/	/	/	/	/	/	/	/	/	/	/	/	/	/	/	/	/	/	6B_9724899	3.24e-05	/	/	/	/	7C_22800876	7.23e-06	/	/	/	/	/	/	/	/
/	/	/	/	/	/	/	/	/	/	/	/	/	/	/	/	/	/	6B_27325597	2.58e-05	/	/	/	/	7C_40911186	2.18e-05	/	/	/	/	/	/	/	/
/	/	/	/	/	/	/	/	/	/	/	/	/	/	/	/	/	/	6B_32395981	7.8e-06	/	/	/	/	7C_41680919	5.84e-05	/	/	/	/	/	/	/	/
/	/	/	/	/	/	/	/	/	/	/	/	/	/	/	/	/	/	6B_44949209	1e-07	/	/	/	/	7C_52751398	6.53e-06	/	/	/	/	/	/	/	/
/	/	/	/	/	/	/	/	/	/	/	/	/	/	/	/	/	/	6B_48187251	3.65e-07	/	/	/	/	7C_59690489	6.25e-05	/	/	/	/	/	/	/	/
/	/	/	/	/	/	/	/	/	/	/	/	/	/	/	/	/	/	6B_51603860	7.67e-06	/	/	/	/	7C_67854446	6.07e-05	/	/	/	/	/	/	/	/
/	/	/	/	/	/	/	/	/	/	/	/	/	/	/	/	/	/	6B_55316460	8.97e-05	/	/	/	/	7C_69112407	6.39e-05	/	/	/	/	/	/	/	/
/	/	/	/	/	/	/	/	/	/	/	/	/	/	/	/	/	/	6B_56119657	3.54e-05	/	/	/	/	7C_72189280	2.98e-05	/	/	/	/	/	/	/	/
/	/	/	/	/	/	/	/	/	/	/	/	/	/	/	/	/	/	6B_59125597	9.98e-05	/	/	/	/	7C_81908178	5.17e-05	/	/	/	/	/	/	/	/
/	/	/	/	/	/	/	/	/	/	/	/	/	/	/	/	/	/	6B_60331917	2.56e-05	/	/	/	/	7D_32159337	5.62e-05	/	/	/	/	/	/	/	/
/	/	/	/	/	/	/	/	/	/	/	/	/	/	/	/	/	/	6B_60369051	7.09e-05	/	/	/	/	7D_62863470	3.97e-05	/	/	/	/	/	/	/	/
/	/	/	/	/	/	/	/	/	/	/	/	/	/	/	/	/	/	6B_64299536	6.2e-05	/	/	/	/	7D_68439224	7.19e-05	/	/	/	/	/	/	/	/
/	/	/	/	/	/	/	/	/	/	/	/	/	/	/	/	/	/	6B_64301436	4.48e-06	/	/	/	/	7D_69195872	3.47e-05	/	/	/	/	/	/	/	/
/	/	/	/	/	/	/	/	/	/	/	/	/	/	/	/	/	/	6B_66440845	5.68e-05	/	/	/	/	7D_79409630	8.39e-05	/	/	/	/	/	/	/	/
/	/	/	/	/	/	/	/	/	/	/	/	/	/	/	/	/	/	6B_66450850	7.6e-05	/	/	/	/	7D_80547208	6.98e-05	/	/	/	/	/	/	/	/
/	/	/	/	/	/	/	/	/	/	/	/	/	/	/	/	/	/	6B_76370505	1.28e-05	/	/	/	/	8A_12259046	1.48e-05	/	/	/	/	/	/	/	/
/	/	/	/	/	/	/	/	/	/	/	/	/	/	/	/	/	/	6B_76370668	1.77e-05	/	/	/	/	8A_16697916	3.38e-07	/	/	/	/	/	/	/	/
/	/	/	/	/	/	/	/	/	/	/	/	/	/	/	/	/	/	6B_78767807	3.02e-06	/	/	/	/	8A_18381607	9.33e-05	/	/	/	/	/	/	/	/
/	/	/	/	/	/	/	/	/	/	/	/	/	/	/	/	/	/	6B_83281064	1.45e-05	/	/	/	/	8A_42590480	7.2e-05	/	/	/	/	/	/	/	/
/	/	/	/	/	/	/	/	/	/	/	/	/	/	/	/	/	/	6C_6891225	4.17e-05	/	/	/	/	8A_54961512	6.05e-05	/	/	/	/	/	/	/	/
/	/	/	/	/	/	/	/	/	/	/	/	/	/	/	/	/	/	6C_14232883	2.21e-06	/	/	/	/	8B_6340195	3.37e-05	/	/	/	/	/	/	/	/
/	/	/	/	/	/	/	/	/	/	/	/	/	/	/	/	/	/	6C_26263175	2.61e-05	/	/	/	/	8B_14119163	9.2e-06	/	/	/	/	/	/	/	/
/	/	/	/	/	/	/	/	/	/	/	/	/	/	/	/	/	/	6C_26571455	9.29e-05	/	/	/	/	8B_14455980	8.5e-05	/	/	/	/	/	/	/	/
/	/	/	/	/	/	/	/	/	/	/	/	/	/	/	/	/	/	6C_30637353	2.55e-06	/	/	/	/	8B_15737986	7e-05	/	/	/	/	/	/	/	/
/	/	/	/	/	/	/	/	/	/	/	/	/	/	/	/	/	/	6C_50799811	4.39e-06	/	/	/	/	8B_33090837	6.2e-05	/	/	/	/	/	/	/	/
/	/	/	/	/	/	/	/	/	/	/	/	/	/	/	/	/	/	6C_50799871	4.05e-06	/	/	/	/	8B_36913504	3.15e-05	/	/	/	/	/	/	/	/
/	/	/	/	/	/	/	/	/	/	/	/	/	/	/	/	/	/	6C_53890034	2.39e-06	/	/	/	/	8B_39169984	5.46e-05	/	/	/	/	/	/	/	/
/	/	/	/	/	/	/	/	/	/	/	/	/	/	/	/	/	/	6C_57919499	1.15e-05	/	/	/	/	8B_58743161	7.14e-05	/	/	/	/	/	/	/	/
/	/	/	/	/	/	/	/	/	/	/	/	/	/	/	/	/	/	6C_58539964	2.63e-06	/	/	/	/	8C_21146682	2.79e-05	/	/	/	/	/	/	/	/
/	/	/	/	/	/	/	/	/	/	/	/	/	/	/	/	/	/	6C_58765679	6.05e-06	/	/	/	/	8C_32604437	7.89e-05	/	/	/	/	/	/	/	/
/	/	/	/	/	/	/	/	/	/	/	/	/	/	/	/	/	/	6C_60948240	5.94e-05	/	/	/	/	8C_34010535	2.18e-05	/	/	/	/	/	/	/	/
/	/	/	/	/	/	/	/	/	/	/	/	/	/	/	/	/	/	6C_89387099	8.29e-06	/	/	/	/	8D_6778246	3.79e-05	/	/	/	/	/	/	/	/
/	/	/	/	/	/	/	/	/	/	/	/	/	/	/	/	/	/	6C_90883173	8e-05	/	/	/	/	8D_15777996	2.2e-06	/	/	/	/	/	/	/	/
/	/	/	/	/	/	/	/	/	/	/	/	/	/	/	/	/	/	6C_90885423	1.45e-05	/	/	/	/	8D_27777602	6.24e-06	/	/	/	/	/	/	/	/
/	/	/	/	/	/	/	/	/	/	/	/	/	/	/	/	/	/	6C_90891129	6.48e-05	/	/	/	/	8D_28747446	3.41e-05	/	/	/	/	/	/	/	/
/	/	/	/	/	/	/	/	/	/	/	/	/	/	/	/	/	/	6C_91043951	5.53e-06	/	/	/	/	8D_42740080	1.09e-05	/	/	/	/	/	/	/	/
/	/	/	/	/	/	/	/	/	/	/	/	/	/	/	/	/	/	6D_15516736	1.55e-05	/	/	/	/	8D_53596671	4.09e-05	/	/	/	/	/	/	/	/
/	/	/	/	/	/	/	/	/	/	/	/	/	/	/	/	/	/	6D_40014272	2.66e-05	/	/	/	/	8D_59355839	7.4e-06	/	/	/	/	/	/	/	/
/	/	/	/	/	/	/	/	/	/	/	/	/	/	/	/	/	/	6D_46656158	5.43e-06	/	/	/	/	8D_63848675	6.45e-05	/	/	/	/	/	/	/	/
/	/	/	/	/	/	/	/	/	/	/	/	/	/	/	/	/	/	6D_47237641	7.16e-05	/	/	/	/	8D_65423526	9.85e-05	/	/	/	/	/	/	/	/
/	/	/	/	/	/	/	/	/	/	/	/	/	/	/	/	/	/	6D_50371086	2.64e-06	/	/	/	/	/	/	/	/	/	/	/	/	/	/
/	/	/	/	/	/	/	/	/	/	/	/	/	/	/	/	/	/	6D_50471254	6.33e-07	/	/	/	/	/	/	/	/	/	/	/	/	/	/
/	/	/	/	/	/	/	/	/	/	/	/	/	/	/	/	/	/	6D_53555845	1.28e-05	/	/	/	/	/	/	/	/	/	/	/	/	/	/
/	/	/	/	/	/	/	/	/	/	/	/	/	/	/	/	/	/	6D_53720789	2.08e-05	/	/	/	/	/	/	/	/	/	/	/	/	/	/
/	/	/	/	/	/	/	/	/	/	/	/	/	/	/	/	/	/	6D_55812314	6.94e-06	/	/	/	/	/	/	/	/	/	/	/	/	/	/
/	/	/	/	/	/	/	/	/	/	/	/	/	/	/	/	/	/	6D_58304329	6.95e-06	/	/	/	/	/	/	/	/	/	/	/	/	/	/
/	/	/	/	/	/	/	/	/	/	/	/	/	/	/	/	/	/	6D_65722932	7.48e-06	/	/	/	/	/	/	/	/	/	/	/	/	/	/
/	/	/	/	/	/	/	/	/	/	/	/	/	/	/	/	/	/	6D_67155864	2.93e-05	/	/	/	/	/	/	/	/	/	/	/	/	/	/
/	/	/	/	/	/	/	/	/	/	/	/	/	/	/	/	/	/	6D_70011051	1.57e-05	/	/	/	/	/	/	/	/	/	/	/	/	/	/
/	/	/	/	/	/	/	/	/	/	/	/	/	/	/	/	/	/	6D_75833934	3.35e-06	/	/	/	/	/	/	/	/	/	/	/	/	/	/
/	/	/	/	/	/	/	/	/	/	/	/	/	/	/	/	/	/	6D_81549296	2.76e-05	/	/	/	/	/	/	/	/	/	/	/	/	/	/
/	/	/	/	/	/	/	/	/	/	/	/	/	/	/	/	/	/	6D_90989183	8.25e-06	/	/	/	/	/	/	/	/	/	/	/	/	/	/
/	/	/	/	/	/	/	/	/	/	/	/	/	/	/	/	/	/	7A_4082294	4.44e-06	/	/	/	/	/	/	/	/	/	/	/	/	/	/
/	/	/	/	/	/	/	/	/	/	/	/	/	/	/	/	/	/	7A_10858031	7.76e-05	/	/	/	/	/	/	/	/	/	/	/	/	/	/
/	/	/	/	/	/	/	/	/	/	/	/	/	/	/	/	/	/	7A_28651118	4.64e-05	/	/	/	/	/	/	/	/	/	/	/	/	/	/
/	/	/	/	/	/	/	/	/	/	/	/	/	/	/	/	/	/	7A_38499453	8.09e-06	/	/	/	/	/	/	/	/	/	/	/	/	/	/
/	/	/	/	/	/	/	/	/	/	/	/	/	/	/	/	/	/	7A_40491770	7.19e-06	/	/	/	/	/	/	/	/	/	/	/	/	/	/
/	/	/	/	/	/	/	/	/	/	/	/	/	/	/	/	/	/	7A_60835683	2.5e-06	/	/	/	/	/	/	/	/	/	/	/	/	/	/
/	/	/	/	/	/	/	/	/	/	/	/	/	/	/	/	/	/	7A_67856996	8.3e-06	/	/	/	/	/	/	/	/	/	/	/	/	/	/
/	/	/	/	/	/	/	/	/	/	/	/	/	/	/	/	/	/	7A_74963612	8.3e-06	/	/	/	/	/	/	/	/	/	/	/	/	/	/
/	/	/	/	/	/	/	/	/	/	/	/	/	/	/	/	/	/	7A_75046751	9.04e-07	/	/	/	/	/	/	/	/	/	/	/	/	/	/
/	/	/	/	/	/	/	/	/	/	/	/	/	/	/	/	/	/	7A_77356329	1.21e-05	/	/	/	/	/	/	/	/	/	/	/	/	/	/
/	/	/	/	/	/	/	/	/	/	/	/	/	/	/	/	/	/	7B_28201410	7.76e-06	/	/	/	/	/	/	/	/	/	/	/	/	/	/
/	/	/	/	/	/	/	/	/	/	/	/	/	/	/	/	/	/	7B_57829305	5.14e-06	/	/	/	/	/	/	/	/	/	/	/	/	/	/
/	/	/	/	/	/	/	/	/	/	/	/	/	/	/	/	/	/	7B_68026709	8.13e-06	/	/	/	/	/	/	/	/	/	/	/	/	/	/
/	/	/	/	/	/	/	/	/	/	/	/	/	/	/	/	/	/	7B_69258281	9.86e-05	/	/	/	/	/	/	/	/	/	/	/	/	/	/
/	/	/	/	/	/	/	/	/	/	/	/	/	/	/	/	/	/	7B_70620537	9.84e-06	/	/	/	/	/	/	/	/	/	/	/	/	/	/
/	/	/	/	/	/	/	/	/	/	/	/	/	/	/	/	/	/	7B_71508138	3.71e-05	/	/	/	/	/	/	/	/	/	/	/	/	/	/
/	/	/	/	/	/	/	/	/	/	/	/	/	/	/	/	/	/	7B_71621348	1.05e-06	/	/	/	/	/	/	/	/	/	/	/	/	/	/
/	/	/	/	/	/	/	/	/	/	/	/	/	/	/	/	/	/	7B_72010366	1.7e-05	/	/	/	/	/	/	/	/	/	/	/	/	/	/
/	/	/	/	/	/	/	/	/	/	/	/	/	/	/	/	/	/	7B_77561821	5.16e-06	/	/	/	/	/	/	/	/	/	/	/	/	/	/
/	/	/	/	/	/	/	/	/	/	/	/	/	/	/	/	/	/	7B_80802190	6.84e-05	/	/	/	/	/	/	/	/	/	/	/	/	/	/
/	/	/	/	/	/	/	/	/	/	/	/	/	/	/	/	/	/	7C_2549341	1.24e-05	/	/	/	/	/	/	/	/	/	/	/	/	/	/
/	/	/	/	/	/	/	/	/	/	/	/	/	/	/	/	/	/	7C_10049098	9.78e-08	/	/	/	/	/	/	/	/	/	/	/	/	/	/
/	/	/	/	/	/	/	/	/	/	/	/	/	/	/	/	/	/	7C_13502413	5.18e-05	/	/	/	/	/	/	/	/	/	/	/	/	/	/
/	/	/	/	/	/	/	/	/	/	/	/	/	/	/	/	/	/	7C_15314412	2.82e-06	/	/	/	/	/	/	/	/	/	/	/	/	/	/
/	/	/	/	/	/	/	/	/	/	/	/	/	/	/	/	/	/	7C_17475647	4.09e-05	/	/	/	/	/	/	/	/	/	/	/	/	/	/
/	/	/	/	/	/	/	/	/	/	/	/	/	/	/	/	/	/	7C_29711716	8.32e-06	/	/	/	/	/	/	/	/	/	/	/	/	/	/
/	/	/	/	/	/	/	/	/	/	/	/	/	/	/	/	/	/	7C_32224116	8.33e-06	/	/	/	/	/	/	/	/	/	/	/	/	/	/
/	/	/	/	/	/	/	/	/	/	/	/	/	/	/	/	/	/	7C_33740287	2.51e-05	/	/	/	/	/	/	/	/	/	/	/	/	/	/
/	/	/	/	/	/	/	/	/	/	/	/	/	/	/	/	/	/	7C_36187046	2.86e-05	/	/	/	/	/	/	/	/	/	/	/	/	/	/
/	/	/	/	/	/	/	/	/	/	/	/	/	/	/	/	/	/	7C_36375561	1.73e-05	/	/	/	/	/	/	/	/	/	/	/	/	/	/
/	/	/	/	/	/	/	/	/	/	/	/	/	/	/	/	/	/	7C_38332719	3.38e-06	/	/	/	/	/	/	/	/	/	/	/	/	/	/
/	/	/	/	/	/	/	/	/	/	/	/	/	/	/	/	/	/	7C_43317580	1.13e-05	/	/	/	/	/	/	/	/	/	/	/	/	/	/
/	/	/	/	/	/	/	/	/	/	/	/	/	/	/	/	/	/	7C_43370987	4.29e-06	/	/	/	/	/	/	/	/	/	/	/	/	/	/
/	/	/	/	/	/	/	/	/	/	/	/	/	/	/	/	/	/	7C_48601819	1.17e-05	/	/	/	/	/	/	/	/	/	/	/	/	/	/
/	/	/	/	/	/	/	/	/	/	/	/	/	/	/	/	/	/	7C_51009742	6.61e-05	/	/	/	/	/	/	/	/	/	/	/	/	/	/
/	/	/	/	/	/	/	/	/	/	/	/	/	/	/	/	/	/	7C_62533645	8.17e-06	/	/	/	/	/	/	/	/	/	/	/	/	/	/
/	/	/	/	/	/	/	/	/	/	/	/	/	/	/	/	/	/	7C_63361458	6.41e-05	/	/	/	/	/	/	/	/	/	/	/	/	/	/
/	/	/	/	/	/	/	/	/	/	/	/	/	/	/	/	/	/	7C_65878540	5.33e-07	/	/	/	/	/	/	/	/	/	/	/	/	/	/
/	/	/	/	/	/	/	/	/	/	/	/	/	/	/	/	/	/	7C_69689832	9.24e-06	/	/	/	/	/	/	/	/	/	/	/	/	/	/
/	/	/	/	/	/	/	/	/	/	/	/	/	/	/	/	/	/	7C_70179872	1.65e-06	/	/	/	/	/	/	/	/	/	/	/	/	/	/
/	/	/	/	/	/	/	/	/	/	/	/	/	/	/	/	/	/	7C_80212856	9.51e-05	/	/	/	/	/	/	/	/	/	/	/	/	/	/
/	/	/	/	/	/	/	/	/	/	/	/	/	/	/	/	/	/	7C_82690395	1.43e-05	/	/	/	/	/	/	/	/	/	/	/	/	/	/
/	/	/	/	/	/	/	/	/	/	/	/	/	/	/	/	/	/	7C_85130891	9.62e-05	/	/	/	/	/	/	/	/	/	/	/	/	/	/
/	/	/	/	/	/	/	/	/	/	/	/	/	/	/	/	/	/	7D_1601844	8.25e-06	/	/	/	/	/	/	/	/	/	/	/	/	/	/
/	/	/	/	/	/	/	/	/	/	/	/	/	/	/	/	/	/	7D_9439815	4.6e-06	/	/	/	/	/	/	/	/	/	/	/	/	/	/
/	/	/	/	/	/	/	/	/	/	/	/	/	/	/	/	/	/	7D_16556783	9.77e-05	/	/	/	/	/	/	/	/	/	/	/	/	/	/
/	/	/	/	/	/	/	/	/	/	/	/	/	/	/	/	/	/	7D_21657075	8.39e-05	/	/	/	/	/	/	/	/	/	/	/	/	/	/
/	/	/	/	/	/	/	/	/	/	/	/	/	/	/	/	/	/	7D_28228631	9.09e-05	/	/	/	/	/	/	/	/	/	/	/	/	/	/
/	/	/	/	/	/	/	/	/	/	/	/	/	/	/	/	/	/	7D_28958196	2.45e-07	/	/	/	/	/	/	/	/	/	/	/	/	/	/
/	/	/	/	/	/	/	/	/	/	/	/	/	/	/	/	/	/	7D_31078717	8.17e-06	/	/	/	/	/	/	/	/	/	/	/	/	/	/
/	/	/	/	/	/	/	/	/	/	/	/	/	/	/	/	/	/	7D_60096905	1.21e-05	/	/	/	/	/	/	/	/	/	/	/	/	/	/
/	/	/	/	/	/	/	/	/	/	/	/	/	/	/	/	/	/	7D_62038006	1.68e-05	/	/	/	/	/	/	/	/	/	/	/	/	/	/
/	/	/	/	/	/	/	/	/	/	/	/	/	/	/	/	/	/	7D_68293687	5.27e-05	/	/	/	/	/	/	/	/	/	/	/	/	/	/
/	/	/	/	/	/	/	/	/	/	/	/	/	/	/	/	/	/	7D_71050981	9.13e-05	/	/	/	/	/	/	/	/	/	/	/	/	/	/
/	/	/	/	/	/	/	/	/	/	/	/	/	/	/	/	/	/	7D_71784967	2.88e-05	/	/	/	/	/	/	/	/	/	/	/	/	/	/
/	/	/	/	/	/	/	/	/	/	/	/	/	/	/	/	/	/	7D_74494186	1.49e-05	/	/	/	/	/	/	/	/	/	/	/	/	/	/
/	/	/	/	/	/	/	/	/	/	/	/	/	/	/	/	/	/	7D_80863321	3.23e-07	/	/	/	/	/	/	/	/	/	/	/	/	/	/
/	/	/	/	/	/	/	/	/	/	/	/	/	/	/	/	/	/	7D_83602569	5.38e-06	/	/	/	/	/	/	/	/	/	/	/	/	/	/
/	/	/	/	/	/	/	/	/	/	/	/	/	/	/	/	/	/	8A_15417659	5.54e-05	/	/	/	/	/	/	/	/	/	/	/	/	/	/
/	/	/	/	/	/	/	/	/	/	/	/	/	/	/	/	/	/	8A_26423115	7.96e-05	/	/	/	/	/	/	/	/	/	/	/	/	/	/
/	/	/	/	/	/	/	/	/	/	/	/	/	/	/	/	/	/	8A_51163023	5.64e-05	/	/	/	/	/	/	/	/	/	/	/	/	/	/
/	/	/	/	/	/	/	/	/	/	/	/	/	/	/	/	/	/	8B_1942767	4.03e-05	/	/	/	/	/	/	/	/	/	/	/	/	/	/
/	/	/	/	/	/	/	/	/	/	/	/	/	/	/	/	/	/	8B_10138434	1.53e-05	/	/	/	/	/	/	/	/	/	/	/	/	/	/
/	/	/	/	/	/	/	/	/	/	/	/	/	/	/	/	/	/	8B_26692239	1.69e-05	/	/	/	/	/	/	/	/	/	/	/	/	/	/
/	/	/	/	/	/	/	/	/	/	/	/	/	/	/	/	/	/	8B_28218088	1.62e-05	/	/	/	/	/	/	/	/	/	/	/	/	/	/
/	/	/	/	/	/	/	/	/	/	/	/	/	/	/	/	/	/	8B_30922705	2.05e-05	/	/	/	/	/	/	/	/	/	/	/	/	/	/
/	/	/	/	/	/	/	/	/	/	/	/	/	/	/	/	/	/	8B_39363024	7.95e-05	/	/	/	/	/	/	/	/	/	/	/	/	/	/
/	/	/	/	/	/	/	/	/	/	/	/	/	/	/	/	/	/	8B_41944399	2.12e-06	/	/	/	/	/	/	/	/	/	/	/	/	/	/
/	/	/	/	/	/	/	/	/	/	/	/	/	/	/	/	/	/	8B_46526733	4.52e-05	/	/	/	/	/	/	/	/	/	/	/	/	/	/
/	/	/	/	/	/	/	/	/	/	/	/	/	/	/	/	/	/	8B_47772315	7.84e-06	/	/	/	/	/	/	/	/	/	/	/	/	/	/
/	/	/	/	/	/	/	/	/	/	/	/	/	/	/	/	/	/	8B_49509325	2.41e-05	/	/	/	/	/	/	/	/	/	/	/	/	/	/
/	/	/	/	/	/	/	/	/	/	/	/	/	/	/	/	/	/	8B_61478295	1.24e-05	/	/	/	/	/	/	/	/	/	/	/	/	/	/
/	/	/	/	/	/	/	/	/	/	/	/	/	/	/	/	/	/	8C_2663577	3.07e-05	/	/	/	/	/	/	/	/	/	/	/	/	/	/
/	/	/	/	/	/	/	/	/	/	/	/	/	/	/	/	/	/	8C_9105250	3.88e-05	/	/	/	/	/	/	/	/	/	/	/	/	/	/
/	/	/	/	/	/	/	/	/	/	/	/	/	/	/	/	/	/	8C_17747462	7.18e-06	/	/	/	/	/	/	/	/	/	/	/	/	/	/
/	/	/	/	/	/	/	/	/	/	/	/	/	/	/	/	/	/	8C_18912911	9.33e-05	/	/	/	/	/	/	/	/	/	/	/	/	/	/
/	/	/	/	/	/	/	/	/	/	/	/	/	/	/	/	/	/	8C_21973517	6.85e-05	/	/	/	/	/	/	/	/	/	/	/	/	/	/
/	/	/	/	/	/	/	/	/	/	/	/	/	/	/	/	/	/	8C_23455859	1.66e-05	/	/	/	/	/	/	/	/	/	/	/	/	/	/
/	/	/	/	/	/	/	/	/	/	/	/	/	/	/	/	/	/	8C_38212326	2.2e-06	/	/	/	/	/	/	/	/	/	/	/	/	/	/
/	/	/	/	/	/	/	/	/	/	/	/	/	/	/	/	/	/	8C_41430743	2.05e-05	/	/	/	/	/	/	/	/	/	/	/	/	/	/
/	/	/	/	/	/	/	/	/	/	/	/	/	/	/	/	/	/	8C_43682883	1.19e-05	/	/	/	/	/	/	/	/	/	/	/	/	/	/
/	/	/	/	/	/	/	/	/	/	/	/	/	/	/	/	/	/	8C_44123700	7.6e-05	/	/	/	/	/	/	/	/	/	/	/	/	/	/
/	/	/	/	/	/	/	/	/	/	/	/	/	/	/	/	/	/	8C_47322772	5.85e-06	/	/	/	/	/	/	/	/	/	/	/	/	/	/
/	/	/	/	/	/	/	/	/	/	/	/	/	/	/	/	/	/	8C_49652246	1.63e-05	/	/	/	/	/	/	/	/	/	/	/	/	/	/
/	/	/	/	/	/	/	/	/	/	/	/	/	/	/	/	/	/	8D_4094158	7.55e-05	/	/	/	/	/	/	/	/	/	/	/	/	/	/
/	/	/	/	/	/	/	/	/	/	/	/	/	/	/	/	/	/	8D_5781183	7.05e-05	/	/	/	/	/	/	/	/	/	/	/	/	/	/
/	/	/	/	/	/	/	/	/	/	/	/	/	/	/	/	/	/	8D_18821065	3.7e-05	/	/	/	/	/	/	/	/	/	/	/	/	/	/
/	/	/	/	/	/	/	/	/	/	/	/	/	/	/	/	/	/	8D_19599242	5.95e-06	/	/	/	/	/	/	/	/	/	/	/	/	/	/
/	/	/	/	/	/	/	/	/	/	/	/	/	/	/	/	/	/	8D_25155381	8.33e-05	/	/	/	/	/	/	/	/	/	/	/	/	/	/
/	/	/	/	/	/	/	/	/	/	/	/	/	/	/	/	/	/	8D_25238223	1.18e-06	/	/	/	/	/	/	/	/	/	/	/	/	/	/
/	/	/	/	/	/	/	/	/	/	/	/	/	/	/	/	/	/	8D_25376231	5.27e-05	/	/	/	/	/	/	/	/	/	/	/	/	/	/
/	/	/	/	/	/	/	/	/	/	/	/	/	/	/	/	/	/	8D_33492815	8.11e-06	/	/	/	/	/	/	/	/	/	/	/	/	/	/
/	/	/	/	/	/	/	/	/	/	/	/	/	/	/	/	/	/	8D_34869383	8.86e-06	/	/	/	/	/	/	/	/	/	/	/	/	/	/
/	/	/	/	/	/	/	/	/	/	/	/	/	/	/	/	/	/	8D_40865375	4.19e-07	/	/	/	/	/	/	/	/	/	/	/	/	/	/
/	/	/	/	/	/	/	/	/	/	/	/	/	/	/	/	/	/	8D_41557562	1.77e-05	/	/	/	/	/	/	/	/	/	/	/	/	/	/
/	/	/	/	/	/	/	/	/	/	/	/	/	/	/	/	/	/	8D_53895338	8.26e-06	/	/	/	/	/	/	/	/	/	/	/	/	/	/
/	/	/	/	/	/	/	/	/	/	/	/	/	/	/	/	/	/	8D_63069727	1.76e-05	/	/	/	/	/	/	/	/	/	/	/	/	/	/
Note: TS, N, P, K, S, Mg, Ca, Si, Fe, Mn, Zn, Cu, Mo, Ge represents total sugar, nitrogen, phosphorus, potassium, sulfur, magnesium, calcium, silicon, iron, manganese, zinc, copper, molybdenum, and germanium, respectively.

## Sheet: Table S5
Table S5 Peak SNPs identified by combining MLM_Q+Kinship and MLM_PCA+Kinship model (P-value ＜10-4）and their phenotypic variation explanatory rates
TS			N			P			K			S			Mg			Ca			Si			Fe			Mn			Zn			Cu			Mo			Ge			14-BLUP			8-BLUP			6-BLUP
Peak SNP	PVE		Peak SNP	PVE		Peak SNP	PVE		Peak SNP	PVE		Peak SNP	PVE		Peak SNP	PVE		Peak SNP	PVE		Peak SNP	PVE		Peak SNP	PVE		Peak SNP	PVE		Peak SNP	PVE		Peak SNP	PVE		Peak SNP	PVE		Peak SNP	PVE		Peak SNP	PVE		Peak SNP	PVE		Peak SNP	PVE
	MLM_Q+Kinship	MLM_PCA+Kinship		MLM_Q+Kinship	MLM_PCA+Kinship		MLM_Q+Kinship	MLM_PCA+Kinship		MLM_Q+Kinship	MLM_PCA+Kinship		MLM_Q+Kinship	MLM_PCA+Kinship		MLM_Q+Kinship	MLM_PCA+Kinship		MLM_Q+Kinship	MLM_PCA+Kinship		MLM_Q+Kinship	MLM_PCA+Kinship		MLM_Q+Kinship	MLM_PCA+Kinship		MLM_Q+Kinship	MLM_PCA+Kinship		MLM_Q+Kinship	MLM_PCA+Kinship		MLM_Q+Kinship	MLM_PCA+Kinship		MLM_Q+Kinship	MLM_PCA+Kinship		MLM_Q+Kinship	MLM_PCA+Kinship		MLM_Q+Kinship	MLM_PCA+Kinship		MLM_Q+Kinship	MLM_PCA+Kinship		MLM_Q+Kinship
7A_66300668	0.21607	0.21726	1A_57139149	0.20882	0.20843	1A_50125673	0.20154	0.19908	1D_49451257	0.19952	0.20305	1A_27827068	0.23477	0.23084	1D_59091942	0.21683	0.21617	1A_35582319	0.19999	0.20032	1A_63339154	0.2548	0.25012	2A_21350225	0.21412	0.20976	1A_16121590	0.27386	0.27426	1B_56662470	0.20473	0.2046	1B_95107337	0.21365	0.2156	1A_38504079	0.22379	0.22615	1A_104462354	0.21867	0.21811	1C_76103510	0.19952	0.19786	1D_58739933	0.20424	0.19821	1A_110390664	0.21669
7C_78429051	0.25117	0.2605	2A_16244605	0.22676	0.22615	1A_53348948	0.20602	0.20398	5B_78917207	0.22479	0.21126	1A_54620855	0.23196	0.22998	1D_67026875	0.2596	0.25748	1B_75168989	0.20154	0.19885	1B_39494151	0.22441	0.22559	3A_7016074	0.20587	0.20429	1A_49105144	0.20299	0.2014	1C_72582135	0.20387	0.20263	2A_70189758	0.23089	0.22875	1A_42397429	0.21125	0.21295	1B_1473911	0.21753	0.21691	1D_58739933	0.20691	0.20134	2D_24501891	0.23649	0.23119	2A_21350225	0.21621
8B_60597499	0.22543	0.22768	4C_31412985	0.25913	0.25967	1A_53392468	0.24981	0.24694	7A_63405846	0.23178	0.22829	1B_49677174	0.20966	0.20934	2B_8019655	0.21086	0.21194	1D_67026875	0.25398	0.25294	1B_70962328	0.22165	0.22794	3A_75931736	0.21839	0.2213	1A_85223760	0.20228	0.20126	1D_60793766	0.21531	0.21081	2A_71505975	0.23539	0.23593	1A_49943079	0.20655	0.20833	1B_9934395	0.21897	0.21889	1D_68536930	0.20428	0.20248	3A_19461536	0.22863	0.22735	2A_63424769	0.20664
8D_51007422	0.20588	0.20731	5B_32621743	0.21009	0.20979	1A_58842347	0.22654	0.22755	8D_27364088	0.21261	0.21401	1C_10481374	0.22305	0.22059	2B_66247198	0.21013	0.21033	2A_110116356	0.20274	0.20071	1B_84118479	0.24177	0.23852	3B_26552973	0.22565	0.22344	1B_16115926	0.29796	0.29536	2C_43098546	0.20832	0.20451	2B_12386290	0.20401	0.2051	1A_50645803	0.20794	0.20944	1B_69728248	0.22383	0.22344	2D_24501891	0.23553	0.23087	3B_33126337	0.32698	0.32939	2A_71374165	0.21237
/	/	/	5C_53598613	0.2313	0.23057	1A_70655577	0.28069	0.28356	/	/	/	1C_12101377	0.21617	0.21153	2C_3857144	0.24836	0.24679	2D_29841410	0.20601	0.22427	1B_92503610	0.22777	0.22488	3B_59420455	0.22794	0.23241	1B_20845807	0.26082	0.26205	3A_72372704	0.20782	0.20484	2C_53947876	0.22401	0.22357	1A_59401676	0.21374	0.21345	1B_69745503	0.21789	0.21729	3A_19461536	0.23894	0.23722	4A_58180840	0.20151	0.19565	2A_85730390	0.19546
/	/	/	5D_68288986	0.20349	0.20428	1A_75346944	0.21449	0.21442	/	/	/	1D_32708962	0.28294	0.28024	2C_53294186	0.22277	0.22176	3A_19461536	0.20266	0.20019	1B_121792172	0.20651	0.20784	3B_84349681	0.20193	0.20331	1B_45010349	0.36205	0.35823	3B_7004395	0.22023	0.21598	2D_16919558	0.22412	0.22424	1A_62226343	0.20112	0.20264	1B_71957825	0.22018	0.21935	3A_37125797	0.19903	0.20058	4D_21422714	0.20203	0.20115	2B_5622034	0.20601
/	/	/	7A_66593420	0.22098	0.22154	1A_78321423	0.32808	0.32701	/	/	/	1D_87547874	0.21689	0.21721	2D_60051667	0.26786	0.27323	3B_33126337	0.24058	0.23739	1C_37943092	0.2206	0.21878	3C_70000797	0.21187	0.21271	1B_53357107	0.22685	0.22427	3C_43946294	0.21334	0.21232	3A_10455171	0.21313	0.21196	1A_81122455	0.30665	0.30315	1B_72165549	0.21785	0.21742	3B_33126337	0.33831	0.3393	5B_55593857	0.2081	0.2081	2B_103737087	0.22022
/	/	/	/	/	/	1B_37640525	0.19715	0.19971	/	/	/	2B_89785246	0.22584	0.22239	3A_51263383	0.23469	0.23857	3C_8155722	0.21582	0.21388	1C_62515472	0.22022	0.22165	5A_46758569	0.22459	0.22683	1B_53361652	0.27616	0.27346	4D_32430031	0.2158	0.21014	3A_20762416	0.20595	0.20625	1A_96422189	0.20945	0.20962	1B_74816900	0.24325	0.24225	4A_47399470	0.21639	0.2188	5B_55774284	0.23303	0.22874	2D_55233251	0.19807
/	/	/	/	/	/	1B_38610648	0.20507	0.20341	/	/	/	2C_54484029	0.21068	0.21093	3B_33126337	0.26139	0.25687	3C_8155869	0.2398	0.23705	1D_47019470	0.23285	0.23107	5B_55326856	0.2084	0.20984	1B_78860762	0.26711	0.26689	5A_35523974	0.23788	0.23739	3B_33120220	0.22053	0.21833	1A_106081848	0.20612	0.20781	1B_84410223	0.2298	0.23033	5B_55593857	0.20324	0.20259	5C_13351642	0.21113	0.21227	3A_72549144	0.19402
/	/	/	/	/	/	1B_41453139	0.23338	0.22648	/	/	/	2C_71766069	0.21786	0.21834	3D_55112084	0.20515	0.20566	3C_70000797	0.21112	0.21281	1D_86915476	0.21666	0.2137	5B_70133077	0.19853	0.19814	1B_85373450	0.22169	0.2222	6A_47562883	0.24035	0.24301	4C_38551816	0.22129	0.21964	1B_29966201	0.2722	0.27245	1C_20105032	0.23317	0.23165	5B_55774284	0.24432	0.23967	6B_31095421	0.21553	0.21688	3B_67078310	0.20305
/	/	/	/	/	/	1B_44069331	0.22707	0.22558	/	/	/	3B_46402138	0.22472	0.22163	3D_61157031	0.21601	0.2161	3D_55112084	0.22589	0.22574	1D_108118120	0.2332	0.23176	5C_53774944	0.21493	0.21369	1B_88137524	0.20808	0.20523	6A_99285312	0.24727	0.24527	5A_59247145	0.20658	0.2049	1B_71685216	0.2088	0.21012	1C_26506180	0.22461	0.22494	5C_13351642	0.21001	0.2147	6C_69830017	0.20032	0.20358	3C_13577600	0.2036
/	/	/	/	/	/	1B_55208179	0.26062	0.25946	/	/	/	3B_93883146	0.24079	0.23738	4A_47399470	0.338	0.33919	4A_47399470	0.25275	0.25409	2A_91407777	0.26732	0.26147	5C_64683842	0.2338	0.23443	1B_105057035	0.25974	0.25993	6B_81346674	0.16482	0.16912	5A_64623861	0.20437	0.20433	1B_82566812	0.20631	0.20818	1C_36047444	0.23084	0.22987	6B_31095421	0.21931	0.22	6D_55919483	0.19639	0.19582	3C_65834526	0.2214
/	/	/	/	/	/	1B_60703790	0.19802	0.19535	/	/	/	3C_12686330	0.23112	0.22759	4C_19878247	0.28612	0.28719	4C_4568197	0.22334	0.22169	2C_46926713	0.21822	0.21644	5D_78722522	0.20874	0.20696	1B_105380775	0.27407	0.27314	6D_88171145	0.21264	0.20807	5B_25888787	0.20214	0.20196	1B_83239733	0.27571	0.27484	1C_40352703	0.22531	0.22281	6C_69830017	0.19702	0.19945	6D_78788247	0.2521	0.2506	3C_70000797	0.24288
/	/	/	/	/	/	1B_72075951	0.19992	0.20162	/	/	/	3C_38462304	0.21456	0.21291	4D_41622900	0.21638	0.21634	4C_19878247	0.22599	0.22822	2C_55371552	0.2568	0.25333	6A_40065958	0.25821	0.26118	1B_117728221	0.20303	0.202	8D_47375708	0.21735	0.22199	5B_67045630	0.22266	0.22296	1B_83835622	0.22375	0.22063	1C_62803782	0.22237	0.22211	6D_78788247	0.24335	0.24142	7C_30387206	0.20365	0.1994	3D_7918748	0.20723
/	/	/	/	/	/	1B_72081574	0.27451	0.27539	/	/	/	4C_6754221	0.23227	0.22939	5A_45236360	0.20436	0.20374	5C_17163053	0.20633	0.19874	2C_82055182	0.21356	0.20882	6A_49094849	0.23262	0.23428	1C_4745444	0.28811	0.28538	/	/	/	5B_78360426	0.21048	0.21001	1B_95572133	0.20641	0.20792	1C_62803885	0.22738	0.22683	7C_30387206	0.21994	0.21601	7C_48606925	0.21855	0.22489	3D_48502460	0.21306
/	/	/	/	/	/	1B_94037979	0.21017	0.20917	/	/	/	4C_38888563	0.21719	0.21573	5A_46456803	0.20316	0.2036	5C_22603868	0.20988	0.2031	2D_74328397	0.2358	0.23265	6A_49168547	0.21849	0.22781	1C_24135870	0.24331	0.2408	/	/	/	5D_46178083	0.20587	0.20684	1C_6983518	0.3208	0.32075	1C_74322762	0.22104	0.22018	7C_48606925	0.21952	0.22515	7D_5146393	0.20809	0.20387	4B_15909312	0.22382
/	/	/	/	/	/	1B_108917391	0.20914	0.20426	/	/	/	5A_18069444	0.24099	0.2388	5B_36464876	0.22053	0.2179	6B_79018737	0.21401	0.20973	3B_45766002	0.22388	0.23166	6A_60504257	0.21708	0.21964	1C_56924221	0.25856	0.25871	/	/	/	6A_33272568	0.23866	0.23663	1C_8509624	0.20235	0.20462	1C_84422235	0.23034	0.22963	7D_5146393	0.19763	0.19447	8B_56447056	0.20088	0.19723	4C_22646500	0.19297
/	/	/	/	/	/	1C_12818449	0.23834	0.23749	/	/	/	5A_19735988	0.23773	0.23636	5C_17163053	0.22953	0.22456	7B_52272819	0.21145	0.21214	3D_6241035	0.23504	0.22967	6B_38766964	0.28469	0.29613	1C_61457587	0.21013	0.20332	/	/	/	6C_14460478	0.2327	0.23393	1C_36498797	0.19982	0.20253	1C_98068815	0.22954	0.22951	8B_56447056	0.20568	0.20206	8C_6447466	0.24433	0.2393	4D_42664573	0.22216
/	/	/	/	/	/	1C_28401565	0.21362	0.21091	/	/	/	5B_53870332	0.21624	0.21423	5C_41242285	0.21548	0.21749	8B_5378852	0.24103	0.2386	4A_19756899	0.23162	0.23026	6B_48512441	0.2273	0.23041	1C_64317519	0.3703	0.36688	/	/	/	6C_17724994	0.20814	0.20904	1C_64822232	0.20382	0.20424	1D_62278023	0.22085	0.22037	8C_6447466	0.23216	0.22756	8C_21395823	0.22769	0.22651	4D_63538696	0.19761
/	/	/	/	/	/	1C_47388872	0.28363	0.28455	/	/	/	5B_78545218	0.24963	0.24562	6A_49094849	0.20556	0.21029	8D_3690780	0.20682	0.20305	4A_31651528	0.20644	0.20307	6B_64464794	0.2094	0.21353	1C_76393079	0.24415	0.24132	/	/	/	6C_32472733	0.25043	0.25149	1C_69140302	0.21994	0.21974	1D_70838420	0.20372	0.20663	8C_21395823	0.21065	0.20922	/	/	/	5B_7441245	0.20938
/	/	/	/	/	/	1C_50260830	0.35345	0.35126	/	/	/	5C_20471161	0.22375	0.23146	6B_79018737	0.21136	0.20706	/	/	/	4A_48761269	0.20884	0.20565	6B_85366478	0.19836	0.21192	1D_22634156	0.26722	0.26437	/	/	/	6C_85559936	0.22183	0.22215	1C_75250610	0.25419	0.25449	1D_98806475	0.259	0.26323	/	/	/	/	/	/	5B_78273175	0.23702
/	/	/	/	/	/	1C_57517469	0.19525	0.19474	/	/	/	5D_57806076	0.24775	0.24811	7C_30387206	0.22665	0.22751	/	/	/	4A_57916394	0.2482	0.24525	6C_50480190	0.22382	0.22077	1D_30185083	0.25477	0.25197	/	/	/	6C_89387592	0.20911	0.20898	1C_81955867	0.20614	0.20779	2A_8170074	0.21785	0.21735	/	/	/	/	/	/	5C_6060939	0.25776
/	/	/	/	/	/	1C_58638202	0.21143	0.21069	/	/	/	6A_87147008	0.22054	0.21811	8B_5378852	0.21506	0.21335	/	/	/	4A_62453817	0.25561	0.25291	6D_38184541	0.23985	0.2465	1D_33430276	0.21265	0.21109	/	/	/	6D_51646407	0.22109	0.2214	1C_87517249	0.2938	0.29186	2A_12391169	0.25372	0.25125	/	/	/	/	/	/	5C_44830220	0.204
/	/	/	/	/	/	1C_59485552	0.21219	0.20952	/	/	/	6B_56585239	0.23851	0.23581	/	/	/	/	/	/	4B_16707324	0.20923	0.20715	6D_62151488	0.27669	0.27719	1D_56747826	0.27204	0.26826	/	/	/	7A_76771913	0.25709	0.25627	1D_59849131	0.22404	0.22504	2A_50486459	0.21769	0.21703	/	/	/	/	/	/	5C_53774944	0.23812
/	/	/	/	/	/	1C_62723913	0.20818	0.20893	/	/	/	6B_77485806	0.21892	0.2169	/	/	/	/	/	/	4B_22489520	0.24857	0.24584	7B_35391032	0.20662	0.20749	1D_65544411	0.20567	0.20394	/	/	/	7D_22101768	0.2025	0.20201	1D_60187568	0.23675	0.23345	2B_8101833	0.22306	0.22294	/	/	/	/	/	/	5C_64683842	0.29587
/	/	/	/	/	/	1C_69562847	0.21937	0.2091	/	/	/	6C_73974115	0.21277	0.21022	/	/	/	/	/	/	4B_30514203	0.21777	0.2141	7D_34672044	0.22009	0.22051	1D_89494332	0.27674	0.2761	/	/	/	7D_39169953	0.20534	0.20616	1D_63763379	0.20658	0.20797	2B_19687272	0.20504	0.20304	/	/	/	/	/	/	5D_47691595	0.24964
/	/	/	/	/	/	1C_84894511	0.20362	0.19564	/	/	/	7A_17194580	0.26631	0.26271	/	/	/	/	/	/	4C_38791075	0.21497	0.21181	7D_35916490	0.23839	0.23687	1D_113085723	0.22109	0.21835	/	/	/	8C_38786722	0.2195	0.21957	1D_66322146	0.21822	0.21905	2B_72243512	0.22265	0.22145	/	/	/	/	/	/	6A_40065958	0.21691
/	/	/	/	/	/	1C_92652291	0.21108	0.20873	/	/	/	7A_17555316	0.22881	0.2253	/	/	/	/	/	/	4C_41986269	0.26589	0.26926	7D_47480668	0.25394	0.2623	2A_13832665	0.20719	0.20615	/	/	/	/	/	/	1D_101388248	0.21416	0.21434	2B_81213483	0.21757	0.21707	/	/	/	/	/	/	6B_48512441	0.19682
/	/	/	/	/	/	1D_21843444	0.20437	0.20491	/	/	/	7A_51107377	0.2729	0.27066	/	/	/	/	/	/	4C_43657818	0.21846	0.21531	7D_53020803	0.20364	0.20441	2A_14309680	0.24907	0.25156	/	/	/	/	/	/	1D_103499007	0.21604	0.21832	2C_32145535	0.2209	0.21985	/	/	/	/	/	/	6C_69861019	0.19148
/	/	/	/	/	/	1D_25778947	0.16355	0.15899	/	/	/	7A_66542558	0.22244	0.21847	/	/	/	/	/	/	4C_77435062	0.23085	0.22786	7D_68808461	0.20072	0.20908	2A_18375818	0.26824	0.2679	/	/	/	/	/	/	2A_2871956	0.26387	0.26276	2C_37231808	0.21748	0.2169	/	/	/	/	/	/	6C_88898175	0.23688
/	/	/	/	/	/	1D_38667440	0.2207	0.22495	/	/	/	7A_70361597	0.21984	0.21734	/	/	/	/	/	/	4D_43926878	0.2867	0.28293	8B_53289674	0.228	0.23031	2A_22757937	0.26802	0.26615	/	/	/	/	/	/	2A_3586226	0.25224	0.25238	2C_48168602	0.23331	0.23295	/	/	/	/	/	/	6C_90885423	0.24472
/	/	/	/	/	/	1D_38825034	0.19741	0.19642	/	/	/	7B_36081042	0.23555	0.23257	/	/	/	/	/	/	5A_9621713	0.22292	0.22006	8C_49621217	0.218	0.21901	2A_36415113	0.27331	0.27069	/	/	/	/	/	/	2A_4256602	0.20701	0.20838	2C_55948500	0.22245	0.22083	/	/	/	/	/	/	6D_25753766	0.20494
/	/	/	/	/	/	1D_43920177	0.22851	0.22702	/	/	/	7C_8782405	0.225	0.22376	/	/	/	/	/	/	5A_52094516	0.22968	0.22616	8D_25108796	0.20194	0.20014	2A_46773609	0.24356	0.24097	/	/	/	/	/	/	2A_22569490	0.27802	0.27584	2D_12981346	0.21877	0.21835	/	/	/	/	/	/	6D_62151488	0.20267
/	/	/	/	/	/	1D_44574223	0.20058	0.19545	/	/	/	7C_14644502	0.21152	0.21155	/	/	/	/	/	/	5B_42403452	0.22936	0.22566	8D_26707547	0.20865	0.20737	2A_51204223	0.24452	0.24027	/	/	/	/	/	/	2A_26384504	0.26131	0.26258	2D_30204560	0.24258	0.24155	/	/	/	/	/	/	7A_16365426	0.20387
/	/	/	/	/	/	1D_56779325	0.20327	0.20208	/	/	/	7C_48606925	0.21439	0.21818	/	/	/	/	/	/	5B_69416357	0.24736	0.24626	8D_33768680	0.2285	0.23168	2A_55012101	0.26625	0.26612	/	/	/	/	/	/	2A_42417177	0.21831	0.21775	2D_30204596	0.21897	0.21867	/	/	/	/	/	/	7A_69426934	0.20676
/	/	/	/	/	/	1D_56780211	0.24777	0.24671	/	/	/	7D_5146393	0.22436	0.22293	/	/	/	/	/	/	5B_84606082	0.21865	0.21752	8D_57247300	0.20118	0.20289	2A_63324744	0.21415	0.21263	/	/	/	/	/	/	2A_63430715	0.28641	0.28275	2D_37111739	0.22135	0.21713	/	/	/	/	/	/	7A_75185833	0.20152
/	/	/	/	/	/	1D_56866677	0.19947	0.19702	/	/	/	7D_60179302	0.21665	0.21792	/	/	/	/	/	/	5C_32136542	0.20465	0.20402	/	/	/	2A_63508602	0.23382	0.23162	/	/	/	/	/	/	2A_71008196	0.21968	0.21929	2D_37226035	0.21925	0.21728	/	/	/	/	/	/	7B_50682711	0.19988
/	/	/	/	/	/	1D_58820740	0.21062	0.20974	/	/	/	8A_16063803	0.24908	0.25384	/	/	/	/	/	/	5C_35911184	0.2249	0.22074	/	/	/	2A_75232042	0.29916	0.29834	/	/	/	/	/	/	2A_73102796	0.2071	0.20831	2D_37517053	0.23398	0.23344	/	/	/	/	/	/	7C_30347093	0.20565
/	/	/	/	/	/	2A_39143829	0.20636	0.20767	/	/	/	8B_41935679	0.2158	0.21144	/	/	/	/	/	/	5D_6140273	0.21224	0.21182	/	/	/	2A_78798434	0.25865	0.2587	/	/	/	/	/	/	2A_77888291	0.23231	0.2297	2D_48348953	0.22171	0.22141	/	/	/	/	/	/	7C_37142467	0.20266
/	/	/	/	/	/	2A_69562409	0.1959	0.19591	/	/	/	8B_45345591	0.218	0.22603	/	/	/	/	/	/	6A_2796657	0.21965	0.21784	/	/	/	2A_82233487	0.26074	0.2569	/	/	/	/	/	/	2A_88378927	0.22931	0.22969	2D_53515802	0.21916	0.21778	/	/	/	/	/	/	7D_35916490	0.22787
/	/	/	/	/	/	2A_101687370	0.2445	0.2482	/	/	/	8C_21395823	0.22164	0.22139	/	/	/	/	/	/	6C_73217662	0.23514	0.23057	/	/	/	2A_85730390	0.24227	0.24097	/	/	/	/	/	/	2A_91325354	0.25664	0.2544	2D_53886243	0.21838	0.21902	/	/	/	/	/	/	7D_36069205	0.24585
/	/	/	/	/	/	2A_116576077	0.20975	0.20926	/	/	/	/	/	/	/	/	/	/	/	/	6D_19090896	0.22958	0.2289	/	/	/	2A_88032332	0.20431	0.20353	/	/	/	/	/	/	2A_95900683	0.21798	0.21569	2D_58224630	0.19904	0.19975	/	/	/	/	/	/	7D_47480668	0.20471
/	/	/	/	/	/	2B_14802644	0.2135	0.21283	/	/	/	/	/	/	/	/	/	/	/	/	6D_60309972	0.22152	0.2161	/	/	/	2A_95993651	0.24668	0.24576	/	/	/	/	/	/	2A_120946828	0.21199	0.21394	2D_62794617	0.21858	0.21796	/	/	/	/	/	/	7D_70229537	0.19828
/	/	/	/	/	/	2B_15717581	0.24764	0.25176	/	/	/	/	/	/	/	/	/	/	/	/	7A_14066586	0.20351	0.20096	/	/	/	2B_5625505	0.30248	0.30053	/	/	/	/	/	/	2B_996077	0.20281	0.20167	2D_83466631	0.21752	0.21701	/	/	/	/	/	/	8A_33463937	0.19207
/	/	/	/	/	/	2B_41386757	0.19846	0.19833	/	/	/	/	/	/	/	/	/	/	/	/	7B_21892547	0.21157	0.20065	/	/	/	2B_7640859	0.23504	0.23499	/	/	/	/	/	/	2B_46646372	0.20031	0.20046	2D_84201331	0.21386	0.20962	/	/	/	/	/	/	8A_54641046	0.20684
/	/	/	/	/	/	2B_53877740	0.20816	0.20601	/	/	/	/	/	/	/	/	/	/	/	/	7B_24248734	0.20447	0.20535	/	/	/	2B_29441152	0.26034	0.26112	/	/	/	/	/	/	2B_51068595	0.21817	0.21724	3A_42549356	0.21935	0.21869	/	/	/	/	/	/	8C_38786746	0.19605
/	/	/	/	/	/	2B_76421846	0.19576	0.19778	/	/	/	/	/	/	/	/	/	/	/	/	7C_42513973	0.20609	0.20178	/	/	/	2B_48314396	0.23505	0.23415	/	/	/	/	/	/	2B_58821174	0.20218	0.20025	3A_48589057	0.27083	0.26722	/	/	/	/	/	/	8D_18724596	0.22448
/	/	/	/	/	/	2B_93608191	0.19939	0.19974	/	/	/	/	/	/	/	/	/	/	/	/	7D_22500074	0.23294	0.22946	/	/	/	2B_56064671	0.22097	0.21866	/	/	/	/	/	/	2B_62372602	0.20848	0.21096	3A_52127372	0.21928	0.21883	/	/	/	/	/	/	8D_32431717	0.19377
/	/	/	/	/	/	2C_20877212	0.20675	0.20546	/	/	/	/	/	/	/	/	/	/	/	/	7D_54510709	0.20678	0.20947	/	/	/	2B_56215445	0.20082	0.20393	/	/	/	/	/	/	2B_76113122	0.19907	0.20194	3A_57224206	0.2246	0.22423	/	/	/	/	/	/	8D_33768680	0.2437
/	/	/	/	/	/	2C_31384472	0.24323	0.24041	/	/	/	/	/	/	/	/	/	/	/	/	7D_76204469	0.24639	0.24193	/	/	/	2B_56761966	0.24742	0.24971	/	/	/	/	/	/	2B_108572509	0.26273	0.26234	3B_13813499	0.22222	0.22122	/	/	/	/	/	/	/	/
/	/	/	/	/	/	2C_49023222	0.19858	0.19618	/	/	/	/	/	/	/	/	/	/	/	/	8A_3483598	0.20318	0.21363	/	/	/	2B_58265433	0.22408	0.22122	/	/	/	/	/	/	2C_11011192	0.20865	0.20895	3B_93158184	0.22209	0.22167	/	/	/	/	/	/	/	/
/	/	/	/	/	/	2C_63643354	0.21636	0.21431	/	/	/	/	/	/	/	/	/	/	/	/	8A_8360034	0.21472	0.21574	/	/	/	2B_60560231	0.31374	0.31161	/	/	/	/	/	/	2C_15648975	0.2124	0.21238	3C_24567801	0.22128	0.22095	/	/	/	/	/	/	/	/
/	/	/	/	/	/	2C_63841975	0.16834	0.17228	/	/	/	/	/	/	/	/	/	/	/	/	8A_18556928	0.21231	0.20788	/	/	/	2B_61014147	0.21575	0.21942	/	/	/	/	/	/	2C_20927199	0.21933	0.22008	3C_33425738	0.21749	0.2169	/	/	/	/	/	/	/	/
/	/	/	/	/	/	2C_64070938	0.20932	0.20701	/	/	/	/	/	/	/	/	/	/	/	/	8A_42525173	0.24897	0.2476	/	/	/	2B_61880119	0.21472	0.21459	/	/	/	/	/	/	2C_27267103	0.22268	0.22379	3C_33429795	0.21836	0.21772	/	/	/	/	/	/	/	/
/	/	/	/	/	/	2C_64800587	0.20692	0.21488	/	/	/	/	/	/	/	/	/	/	/	/	8B_20228948	0.21006	0.20392	/	/	/	2B_80922495	0.20931	0.20862	/	/	/	/	/	/	2C_53825384	0.21123	0.21172	3C_40830758	0.21751	0.2169	/	/	/	/	/	/	/	/
/	/	/	/	/	/	2C_78448762	0.22237	0.22118	/	/	/	/	/	/	/	/	/	/	/	/	8B_31557418	0.20659	0.20827	/	/	/	2B_102192351	0.20664	0.2046	/	/	/	/	/	/	2C_109442989	0.20756	0.20922	3C_60040359	0.21911	0.21954	/	/	/	/	/	/	/	/
/	/	/	/	/	/	2C_79656852	0.21815	0.21789	/	/	/	/	/	/	/	/	/	/	/	/	8C_7771143	0.20545	0.21742	/	/	/	2B_104544431	0.222	0.21929	/	/	/	/	/	/	2D_1321669	0.20221	0.20289	3C_75967143	0.24815	0.2445	/	/	/	/	/	/	/	/
/	/	/	/	/	/	2C_97281607	0.21096	0.20102	/	/	/	/	/	/	/	/	/	/	/	/	8C_14928398	0.22024	0.21592	/	/	/	2C_51792324	0.21798	0.2157	/	/	/	/	/	/	2D_18342559	0.20823	0.21028	3D_2472131	0.21285	0.21157	/	/	/	/	/	/	/	/
/	/	/	/	/	/	2C_101409775	0.26783	0.26166	/	/	/	/	/	/	/	/	/	/	/	/	8C_19663828	0.23597	0.24354	/	/	/	2C_63881783	0.20947	0.20755	/	/	/	/	/	/	2D_28113620	0.20637	0.20798	3D_9750897	0.21932	0.21883	/	/	/	/	/	/	/	/
/	/	/	/	/	/	2C_116548054	0.27191	0.26913	/	/	/	/	/	/	/	/	/	/	/	/	8D_10371447	0.24545	0.25276	/	/	/	2C_64890400	0.26336	0.26328	/	/	/	/	/	/	2D_37996044	0.20732	0.20991	3D_41222289	0.21798	0.21734	/	/	/	/	/	/	/	/
/	/	/	/	/	/	2C_125741587	0.35814	0.35616	/	/	/	/	/	/	/	/	/	/	/	/	8D_15266316	0.20984	0.20894	/	/	/	2C_78451953	0.21021	0.20536	/	/	/	/	/	/	2D_54559318	0.20891	0.21053	4A_39950177	0.20636	0.20809	/	/	/	/	/	/	/	/
/	/	/	/	/	/	2D_100915410	0.20891	0.21229	/	/	/	/	/	/	/	/	/	/	/	/	8D_46801716	0.24213	0.23937	/	/	/	2C_78475319	0.34873	0.34486	/	/	/	/	/	/	2D_54569845	0.24306	0.24262	4A_60652098	0.21749	0.2169	/	/	/	/	/	/	/	/
/	/	/	/	/	/	3A_1359211	0.23085	0.22813	/	/	/	/	/	/	/	/	/	/	/	/	/	/	/	/	/	/	2C_85259397	0.26142	0.26039	/	/	/	/	/	/	2D_66732315	0.25314	0.25214	4B_37057506	0.21754	0.21691	/	/	/	/	/	/	/	/
/	/	/	/	/	/	3A_5556206	0.2341	0.22886	/	/	/	/	/	/	/	/	/	/	/	/	/	/	/	/	/	/	2C_93371753	0.2496	0.24704	/	/	/	/	/	/	2D_71457134	0.22406	0.22274	4B_72611268	0.21964	0.21893	/	/	/	/	/	/	/	/
/	/	/	/	/	/	3A_8687259	0.21873	0.22123	/	/	/	/	/	/	/	/	/	/	/	/	/	/	/	/	/	/	2C_109012988	0.20494	0.2022	/	/	/	/	/	/	2D_81034882	0.23818	0.2361	4C_24727979	0.23512	0.23433	/	/	/	/	/	/	/	/
/	/	/	/	/	/	3A_14910977	0.23247	0.23039	/	/	/	/	/	/	/	/	/	/	/	/	/	/	/	/	/	/	2D_5504188	0.25641	0.25361	/	/	/	/	/	/	2D_97256909	0.23291	0.23625	4C_35220834	0.21692	0.21363	/	/	/	/	/	/	/	/
/	/	/	/	/	/	3A_17272748	0.26953	0.27547	/	/	/	/	/	/	/	/	/	/	/	/	/	/	/	/	/	/	2D_8300055	0.26115	0.26115	/	/	/	/	/	/	2D_105789190	0.24926	0.24763	4C_36521873	0.23665	0.23969	/	/	/	/	/	/	/	/
/	/	/	/	/	/	3A_20762416	0.23054	0.23022	/	/	/	/	/	/	/	/	/	/	/	/	/	/	/	/	/	/	2D_29369331	0.31846	0.31849	/	/	/	/	/	/	3A_2276715	0.21388	0.21505	4C_47204317	0.21748	0.21691	/	/	/	/	/	/	/	/
/	/	/	/	/	/	3A_38354814	0.2509	0.25307	/	/	/	/	/	/	/	/	/	/	/	/	/	/	/	/	/	/	2D_30667737	0.20352	0.20571	/	/	/	/	/	/	3A_44578326	0.21821	0.21907	4C_66493931	0.21766	0.21707	/	/	/	/	/	/	/	/
/	/	/	/	/	/	3A_41730804	0.22824	0.2223	/	/	/	/	/	/	/	/	/	/	/	/	/	/	/	/	/	/	2D_34928963	0.2225	0.22527	/	/	/	/	/	/	3A_51938103	0.19905	0.20004	4C_75355846	0.2251	0.22517	/	/	/	/	/	/	/	/
/	/	/	/	/	/	3A_42440358	0.23062	0.22916	/	/	/	/	/	/	/	/	/	/	/	/	/	/	/	/	/	/	2D_45159864	0.21583	0.21069	/	/	/	/	/	/	3A_59981926	0.22508	0.22607	4C_79565608	0.22026	0.21958	/	/	/	/	/	/	/	/
/	/	/	/	/	/	3A_42444017	0.21196	0.21593	/	/	/	/	/	/	/	/	/	/	/	/	/	/	/	/	/	/	2D_60125891	0.23182	0.22885	/	/	/	/	/	/	3A_73272282	0.2214	0.22071	4D_5752881	0.24133	0.2405	/	/	/	/	/	/	/	/
/	/	/	/	/	/	3A_44405642	0.25172	0.25025	/	/	/	/	/	/	/	/	/	/	/	/	/	/	/	/	/	/	2D_62789092	0.22924	0.22864	/	/	/	/	/	/	3B_2971186	0.20383	0.20313	4D_44000660	0.22125	0.22026	/	/	/	/	/	/	/	/
/	/	/	/	/	/	3B_24996490	0.19935	0.20333	/	/	/	/	/	/	/	/	/	/	/	/	/	/	/	/	/	/	2D_93474954	0.20151	0.2049	/	/	/	/	/	/	3B_4466115	0.20066	0.20126	4D_45600918	0.19918	0.19996	/	/	/	/	/	/	/	/
/	/	/	/	/	/	3B_26978417	0.22716	0.23254	/	/	/	/	/	/	/	/	/	/	/	/	/	/	/	/	/	/	2D_102049346	0.24315	0.2424	/	/	/	/	/	/	3B_9684781	0.20613	0.20779	4D_51599024	0.20302	0.20272	/	/	/	/	/	/	/	/
/	/	/	/	/	/	3B_33520583	0.20173	0.19986	/	/	/	/	/	/	/	/	/	/	/	/	/	/	/	/	/	/	3A_17270643	0.24691	0.24413	/	/	/	/	/	/	3B_18672567	0.20854	0.21049	5A_21695832	0.22049	0.21967	/	/	/	/	/	/	/	/
/	/	/	/	/	/	3B_43817803	0.27623	0.27431	/	/	/	/	/	/	/	/	/	/	/	/	/	/	/	/	/	/	3A_22028082	0.27861	0.27813	/	/	/	/	/	/	3B_24444387	0.20979	0.21119	5A_22805608	0.23655	0.23433	/	/	/	/	/	/	/	/
/	/	/	/	/	/	3B_46827794	0.19602	0.19598	/	/	/	/	/	/	/	/	/	/	/	/	/	/	/	/	/	/	3A_23827180	0.20701	0.20723	/	/	/	/	/	/	3B_31118971	0.23119	0.23072	5A_39087168	0.2178	0.21711	/	/	/	/	/	/	/	/
/	/	/	/	/	/	3B_48691938	0.20436	0.20148	/	/	/	/	/	/	/	/	/	/	/	/	/	/	/	/	/	/	3A_31119801	0.26565	0.26565	/	/	/	/	/	/	3B_41649155	0.3029	0.30344	5A_40241353	0.21774	0.2171	/	/	/	/	/	/	/	/
/	/	/	/	/	/	3B_53075596	0.22521	0.22418	/	/	/	/	/	/	/	/	/	/	/	/	/	/	/	/	/	/	3A_38467009	0.22956	0.22437	/	/	/	/	/	/	3B_45019611	0.26613	0.2677	5A_50876407	0.23444	0.23487	/	/	/	/	/	/	/	/
/	/	/	/	/	/	3B_58199530	0.20399	0.20109	/	/	/	/	/	/	/	/	/	/	/	/	/	/	/	/	/	/	3A_42444040	0.22182	0.21912	/	/	/	/	/	/	3B_70172877	0.20737	0.20951	5A_61682333	0.21449	0.21245	/	/	/	/	/	/	/	/
/	/	/	/	/	/	3B_64016857	0.21022	0.21591	/	/	/	/	/	/	/	/	/	/	/	/	/	/	/	/	/	/	3A_45278436	0.22549	0.22281	/	/	/	/	/	/	3B_76303771	0.20799	0.20922	5A_71775963	0.2321	0.23147	/	/	/	/	/	/	/	/
/	/	/	/	/	/	3B_64898652	0.28159	0.2807	/	/	/	/	/	/	/	/	/	/	/	/	/	/	/	/	/	/	3A_45669810	0.26221	0.25912	/	/	/	/	/	/	3B_80193515	0.20659	0.20829	5A_88788256	0.21783	0.21725	/	/	/	/	/	/	/	/
/	/	/	/	/	/	3B_68227275	0.2339	0.22696	/	/	/	/	/	/	/	/	/	/	/	/	/	/	/	/	/	/	3A_48115038	0.27334	0.27099	/	/	/	/	/	/	3B_84109438	0.20762	0.20499	5B_11768160	0.22045	0.2195	/	/	/	/	/	/	/	/
/	/	/	/	/	/	3B_77941340	0.19673	0.19735	/	/	/	/	/	/	/	/	/	/	/	/	/	/	/	/	/	/	3A_48673550	0.20688	0.20381	/	/	/	/	/	/	3B_88985111	0.33589	0.33778	5B_11774060	0.22011	0.21957	/	/	/	/	/	/	/	/
/	/	/	/	/	/	3C_1293332	0.20644	0.20655	/	/	/	/	/	/	/	/	/	/	/	/	/	/	/	/	/	/	3A_50348783	0.20326	0.20408	/	/	/	/	/	/	3B_92945162	0.27818	0.27856	5B_15518232	0.23241	0.23182	/	/	/	/	/	/	/	/
/	/	/	/	/	/	3C_7177131	0.20575	0.20538	/	/	/	/	/	/	/	/	/	/	/	/	/	/	/	/	/	/	3A_56655531	0.31619	0.31366	/	/	/	/	/	/	3B_94010691	0.28723	0.28971	5B_46542537	0.2283	0.22646	/	/	/	/	/	/	/	/
/	/	/	/	/	/	3C_48902233	0.21945	0.21712	/	/	/	/	/	/	/	/	/	/	/	/	/	/	/	/	/	/	3A_67970900	0.20877	0.20065	/	/	/	/	/	/	3C_2142008	0.23523	0.23457	5B_49991676	0.21793	0.21737	/	/	/	/	/	/	/	/
/	/	/	/	/	/	3C_50467654	0.20924	0.20537	/	/	/	/	/	/	/	/	/	/	/	/	/	/	/	/	/	/	3B_5804114	0.23985	0.23843	/	/	/	/	/	/	3C_5794319	0.22324	0.22389	5B_78278330	0.21802	0.21757	/	/	/	/	/	/	/	/
/	/	/	/	/	/	3C_50521563	0.19702	0.19717	/	/	/	/	/	/	/	/	/	/	/	/	/	/	/	/	/	/	3B_13825944	0.2623	0.26279	/	/	/	/	/	/	3C_7380477	0.2022	0.19934	5C_17335497	0.21915	0.21871	/	/	/	/	/	/	/	/
/	/	/	/	/	/	3C_50635192	0.21353	0.20621	/	/	/	/	/	/	/	/	/	/	/	/	/	/	/	/	/	/	3B_14919731	0.30301	0.3008	/	/	/	/	/	/	3C_9522699	0.28291	0.28395	5C_36857780	0.22479	0.22436	/	/	/	/	/	/	/	/
/	/	/	/	/	/	3C_63360843	0.21777	0.21837	/	/	/	/	/	/	/	/	/	/	/	/	/	/	/	/	/	/	3B_15615517	0.22714	0.22772	/	/	/	/	/	/	3C_17500973	0.21527	0.21687	5C_36870362	0.21976	0.21882	/	/	/	/	/	/	/	/
/	/	/	/	/	/	3C_66525199	0.21718	0.21029	/	/	/	/	/	/	/	/	/	/	/	/	/	/	/	/	/	/	3B_27174978	0.23071	0.22568	/	/	/	/	/	/	3C_19067062	0.25468	0.2571	5C_40693339	0.19974	0.19944	/	/	/	/	/	/	/	/
/	/	/	/	/	/	3C_95474362	0.23854	0.23331	/	/	/	/	/	/	/	/	/	/	/	/	/	/	/	/	/	/	3B_36406277	0.22693	0.22694	/	/	/	/	/	/	3C_26643658	0.20732	0.20865	5C_65378157	0.21827	0.21785	/	/	/	/	/	/	/	/
/	/	/	/	/	/	3D_24771781	0.20616	0.20591	/	/	/	/	/	/	/	/	/	/	/	/	/	/	/	/	/	/	3B_58743744	0.28636	0.28338	/	/	/	/	/	/	3C_32343513	0.19899	0.19894	5C_75445573	0.23622	0.23569	/	/	/	/	/	/	/	/
/	/	/	/	/	/	3D_25597045	0.21635	0.21598	/	/	/	/	/	/	/	/	/	/	/	/	/	/	/	/	/	/	3B_60743302	0.23008	0.22433	/	/	/	/	/	/	3C_41834679	0.25039	0.25277	5D_25725321	0.21072	0.20963	/	/	/	/	/	/	/	/
/	/	/	/	/	/	3D_25822447	0.20608	0.20957	/	/	/	/	/	/	/	/	/	/	/	/	/	/	/	/	/	/	3B_68229033	0.24475	0.24238	/	/	/	/	/	/	3C_43267861	0.22407	0.22576	5D_46224441	0.21908	0.21865	/	/	/	/	/	/	/	/
/	/	/	/	/	/	3D_27266510	0.2282	0.23107	/	/	/	/	/	/	/	/	/	/	/	/	/	/	/	/	/	/	3B_69103262	0.25176	0.24421	/	/	/	/	/	/	3C_45454484	0.23626	0.23757	5D_52968493	0.24175	0.2389	/	/	/	/	/	/	/	/
/	/	/	/	/	/	3D_43998018	0.23831	0.23513	/	/	/	/	/	/	/	/	/	/	/	/	/	/	/	/	/	/	3B_72250711	0.22242	0.22557	/	/	/	/	/	/	3C_46931701	0.20975	0.21124	5D_66316708	0.22088	0.22037	/	/	/	/	/	/	/	/
/	/	/	/	/	/	4A_10333584	0.27661	0.28356	/	/	/	/	/	/	/	/	/	/	/	/	/	/	/	/	/	/	3B_87024421	0.26075	0.26067	/	/	/	/	/	/	3C_65667848	0.2375	0.23885	6A_20672945	0.22668	0.22626	/	/	/	/	/	/	/	/
/	/	/	/	/	/	4A_22983022	0.20014	0.19564	/	/	/	/	/	/	/	/	/	/	/	/	/	/	/	/	/	/	3B_87026089	0.26228	0.26218	/	/	/	/	/	/	3C_70891800	0.2474	0.24751	6A_67711248	0.22556	0.2252	/	/	/	/	/	/	/	/
/	/	/	/	/	/	4A_41712872	0.20508	0.20516	/	/	/	/	/	/	/	/	/	/	/	/	/	/	/	/	/	/	3B_94279433	0.24784	0.24453	/	/	/	/	/	/	3C_83464352	0.22575	0.22221	6B_27259606	0.20484	0.20407	/	/	/	/	/	/	/	/
/	/	/	/	/	/	4A_46422498	0.35481	0.35288	/	/	/	/	/	/	/	/	/	/	/	/	/	/	/	/	/	/	3B_96865210	0.23516	0.23115	/	/	/	/	/	/	3C_86525048	0.1994	0.20028	6C_28204293	0.21868	0.2178	/	/	/	/	/	/	/	/
/	/	/	/	/	/	4A_72134338	0.36051	0.35819	/	/	/	/	/	/	/	/	/	/	/	/	/	/	/	/	/	/	3C_9348167	0.226	0.21495	/	/	/	/	/	/	3C_90993946	0.30201	0.30381	6C_29219367	0.21822	0.2178	/	/	/	/	/	/	/	/
/	/	/	/	/	/	4B_17873515	0.2397	0.24016	/	/	/	/	/	/	/	/	/	/	/	/	/	/	/	/	/	/	3C_13570819	0.25887	0.25907	/	/	/	/	/	/	3D_26354703	0.20765	0.20895	6C_39117525	0.22403	0.22364	/	/	/	/	/	/	/	/
/	/	/	/	/	/	4B_23407744	0.1957	0.19621	/	/	/	/	/	/	/	/	/	/	/	/	/	/	/	/	/	/	3C_13579223	0.26931	0.27016	/	/	/	/	/	/	3D_29556852	0.31809	0.31794	6D_18263537	0.21752	0.21694	/	/	/	/	/	/	/	/
/	/	/	/	/	/	4B_25933838	0.19808	0.19466	/	/	/	/	/	/	/	/	/	/	/	/	/	/	/	/	/	/	3C_13579302	0.2587	0.25881	/	/	/	/	/	/	3D_33393252	0.21965	0.22145	6D_58887140	0.21765	0.2171	/	/	/	/	/	/	/	/
/	/	/	/	/	/	4B_26480630	0.20464	0.205	/	/	/	/	/	/	/	/	/	/	/	/	/	/	/	/	/	/	3C_19643106	0.23694	0.23145	/	/	/	/	/	/	3D_36741441	0.20625	0.20793	6D_79445363	0.21769	0.21723	/	/	/	/	/	/	/	/
/	/	/	/	/	/	4B_30529830	0.35918	0.35519	/	/	/	/	/	/	/	/	/	/	/	/	/	/	/	/	/	/	3C_24086872	0.43863	0.43539	/	/	/	/	/	/	3D_39596072	0.20694	0.20846	7A_8970304	0.23425	0.23217	/	/	/	/	/	/	/	/
/	/	/	/	/	/	4B_46765228	0.20544	0.20029	/	/	/	/	/	/	/	/	/	/	/	/	/	/	/	/	/	/	3C_37017084	0.20988	0.20852	/	/	/	/	/	/	3D_41009902	0.32141	0.32189	7A_25775098	0.19912	0.20049	/	/	/	/	/	/	/	/
/	/	/	/	/	/	4B_59674667	0.25492	0.25212	/	/	/	/	/	/	/	/	/	/	/	/	/	/	/	/	/	/	3C_38318286	0.25892	0.25893	/	/	/	/	/	/	3D_45925985	0.26098	0.26157	7A_48401164	0.21748	0.2169	/	/	/	/	/	/	/	/
/	/	/	/	/	/	4B_67328710	0.28331	0.2865	/	/	/	/	/	/	/	/	/	/	/	/	/	/	/	/	/	/	3C_45093639	0.26608	0.26547	/	/	/	/	/	/	3D_53753315	0.22446	0.22374	7B_23280918	0.21769	0.21711	/	/	/	/	/	/	/	/
/	/	/	/	/	/	4B_74720225	0.31813	0.31887	/	/	/	/	/	/	/	/	/	/	/	/	/	/	/	/	/	/	3C_52619440	0.23847	0.23545	/	/	/	/	/	/	3D_53758319	0.20316	0.20323	7B_33865418	0.21798	0.21039	/	/	/	/	/	/	/	/
/	/	/	/	/	/	4C_14238084	0.2012	0.19721	/	/	/	/	/	/	/	/	/	/	/	/	/	/	/	/	/	/	3C_60056740	0.20325	0.20184	/	/	/	/	/	/	3D_56892926	0.23207	0.23126	7B_48659770	0.21871	0.22132	/	/	/	/	/	/	/	/
/	/	/	/	/	/	4C_30326123	0.20751	0.20666	/	/	/	/	/	/	/	/	/	/	/	/	/	/	/	/	/	/	3C_68221609	0.20742	0.2049	/	/	/	/	/	/	3D_56938279	0.2135	0.21497	7C_4463020	0.22422	0.22227	/	/	/	/	/	/	/	/
/	/	/	/	/	/	4C_38353917	0.20214	0.198	/	/	/	/	/	/	/	/	/	/	/	/	/	/	/	/	/	/	3C_73359257	0.21398	0.21163	/	/	/	/	/	/	4A_6210737	0.2323	0.23211	7C_40890034	0.19909	0.19935	/	/	/	/	/	/	/	/
/	/	/	/	/	/	4C_38526076	0.21411	0.21275	/	/	/	/	/	/	/	/	/	/	/	/	/	/	/	/	/	/	3C_76379109	0.20484	0.20427	/	/	/	/	/	/	4A_12146962	0.23241	0.2334	7C_43710070	0.21759	0.21696	/	/	/	/	/	/	/	/
/	/	/	/	/	/	4C_42980895	0.23687	0.23609	/	/	/	/	/	/	/	/	/	/	/	/	/	/	/	/	/	/	3C_94808612	0.23484	0.23416	/	/	/	/	/	/	4A_14396938	0.20613	0.20779	7C_67615858	0.21398	0.21411	/	/	/	/	/	/	/	/
/	/	/	/	/	/	4C_46869935	0.22524	0.22393	/	/	/	/	/	/	/	/	/	/	/	/	/	/	/	/	/	/	3D_2908229	0.22928	0.22882	/	/	/	/	/	/	4A_16637412	0.33181	0.33282	7D_14109828	0.22639	0.22573	/	/	/	/	/	/	/	/
/	/	/	/	/	/	4C_47342773	0.22481	0.22037	/	/	/	/	/	/	/	/	/	/	/	/	/	/	/	/	/	/	3D_16057725	0.2075	0.20719	/	/	/	/	/	/	4A_23954467	0.24404	0.24407	7D_36883940	0.21993	0.21966	/	/	/	/	/	/	/	/
/	/	/	/	/	/	4D_3238282	0.21843	0.21395	/	/	/	/	/	/	/	/	/	/	/	/	/	/	/	/	/	/	3D_21709209	0.21247	0.21027	/	/	/	/	/	/	4A_29760050	0.20758	0.20935	8A_10484550	0.21749	0.21693	/	/	/	/	/	/	/	/
/	/	/	/	/	/	4D_82313539	0.21478	0.21411	/	/	/	/	/	/	/	/	/	/	/	/	/	/	/	/	/	/	3D_28285247	0.22265	0.21858	/	/	/	/	/	/	4B_5224883	0.2151	0.21667	8A_38392134	0.26676	0.26549	/	/	/	/	/	/	/	/
/	/	/	/	/	/	5A_5377771	0.21349	0.21021	/	/	/	/	/	/	/	/	/	/	/	/	/	/	/	/	/	/	3D_42917264	0.29068	0.28906	/	/	/	/	/	/	4B_9724236	0.27254	0.27244	8A_49013627	0.20715	0.21129	/	/	/	/	/	/	/	/
/	/	/	/	/	/	5A_39774391	0.20255	0.20985	/	/	/	/	/	/	/	/	/	/	/	/	/	/	/	/	/	/	3D_46401247	0.29916	0.297	/	/	/	/	/	/	4B_24456046	0.20614	0.20782	8B_19760612	0.21751	0.2169	/	/	/	/	/	/	/	/
/	/	/	/	/	/	5B_33255610	0.23592	0.2331	/	/	/	/	/	/	/	/	/	/	/	/	/	/	/	/	/	/	3D_50746527	0.24706	0.24312	/	/	/	/	/	/	4B_26367931	0.21903	0.22177	8B_26980243	0.21055	0.21133	/	/	/	/	/	/	/	/
/	/	/	/	/	/	5B_34637201	0.22971	0.22666	/	/	/	/	/	/	/	/	/	/	/	/	/	/	/	/	/	/	3D_61405193	0.21283	0.21009	/	/	/	/	/	/	4B_58823848	0.20723	0.20573	8B_33591356	0.22276	0.22154	/	/	/	/	/	/	/	/
/	/	/	/	/	/	5B_36739146	0.27446	0.27483	/	/	/	/	/	/	/	/	/	/	/	/	/	/	/	/	/	/	4A_59299	0.24199	0.23941	/	/	/	/	/	/	4B_61797606	0.22437	0.22033	8B_44436519	0.2222	0.22065	/	/	/	/	/	/	/	/
/	/	/	/	/	/	5B_37454890	0.22617	0.22767	/	/	/	/	/	/	/	/	/	/	/	/	/	/	/	/	/	/	4A_10411922	0.29759	0.29517	/	/	/	/	/	/	4B_63278528	0.21196	0.20903	8B_54991611	0.21758	0.21704	/	/	/	/	/	/	/	/
/	/	/	/	/	/	5B_61914668	0.2033	0.19456	/	/	/	/	/	/	/	/	/	/	/	/	/	/	/	/	/	/	4A_17299498	0.22081	0.21993	/	/	/	/	/	/	4B_64883115	0.30445	0.30531	8B_55895478	0.21922	0.2184	/	/	/	/	/	/	/	/
/	/	/	/	/	/	5B_92348727	0.20147	0.20107	/	/	/	/	/	/	/	/	/	/	/	/	/	/	/	/	/	/	4A_29758889	0.26182	0.26176	/	/	/	/	/	/	4B_67614152	0.22226	0.22255	8C_14618841	0.23633	0.23521	/	/	/	/	/	/	/	/
/	/	/	/	/	/	5C_38985012	0.22837	0.2286	/	/	/	/	/	/	/	/	/	/	/	/	/	/	/	/	/	/	4A_31602358	0.24314	0.23931	/	/	/	/	/	/	4C_17612067	0.2105	0.20592	8C_15098339	0.21862	0.2178	/	/	/	/	/	/	/	/
/	/	/	/	/	/	5C_58427771	0.19958	0.1975	/	/	/	/	/	/	/	/	/	/	/	/	/	/	/	/	/	/	4A_35131600	0.26385	0.2633	/	/	/	/	/	/	4C_19426498	0.29694	0.29725	8C_19014710	0.22309	0.22289	/	/	/	/	/	/	/	/
/	/	/	/	/	/	5C_64588284	0.22049	0.21952	/	/	/	/	/	/	/	/	/	/	/	/	/	/	/	/	/	/	4A_35182989	0.20801	0.20443	/	/	/	/	/	/	4C_26025682	0.21251	0.21364	8C_21814112	0.20341	0.20354	/	/	/	/	/	/	/	/
/	/	/	/	/	/	5D_11162222	0.20063	0.20149	/	/	/	/	/	/	/	/	/	/	/	/	/	/	/	/	/	/	4A_52106063	0.20689	0.20376	/	/	/	/	/	/	4C_36450936	0.23483	0.23514	8C_32043929	0.20807	0.20839	/	/	/	/	/	/	/	/
/	/	/	/	/	/	5D_51482664	0.22744	0.22164	/	/	/	/	/	/	/	/	/	/	/	/	/	/	/	/	/	/	4A_61059650	0.20185	0.19966	/	/	/	/	/	/	4C_47784506	0.21864	0.22101	8D_17592975	0.24992	0.24851	/	/	/	/	/	/	/	/
/	/	/	/	/	/	5D_76631080	0.26433	0.25969	/	/	/	/	/	/	/	/	/	/	/	/	/	/	/	/	/	/	4B_10481633	0.24177	0.23977	/	/	/	/	/	/	4C_61277495	0.30044	0.30116	8D_29421724	0.2158	0.21901	/	/	/	/	/	/	/	/
/	/	/	/	/	/	6A_87501683	0.23539	0.23289	/	/	/	/	/	/	/	/	/	/	/	/	/	/	/	/	/	/	4B_10747227	0.23056	0.22854	/	/	/	/	/	/	4C_64429245	0.21263	0.21418	8D_31054048	0.23941	0.23731	/	/	/	/	/	/	/	/
/	/	/	/	/	/	6A_98509517	0.23342	0.23267	/	/	/	/	/	/	/	/	/	/	/	/	/	/	/	/	/	/	4B_13986761	0.2403	0.23601	/	/	/	/	/	/	4D_21373659	0.25405	0.2533	/	/	/	/	/	/	/	/	/	/	/
/	/	/	/	/	/	6B_29425984	0.2092	0.2113	/	/	/	/	/	/	/	/	/	/	/	/	/	/	/	/	/	/	4B_16408505	0.23481	0.23121	/	/	/	/	/	/	4D_31204557	0.21499	0.21287	/	/	/	/	/	/	/	/	/	/	/
/	/	/	/	/	/	6B_46912500	0.20416	0.20189	/	/	/	/	/	/	/	/	/	/	/	/	/	/	/	/	/	/	4B_16810464	0.26037	0.25891	/	/	/	/	/	/	4D_45974137	0.23568	0.23638	/	/	/	/	/	/	/	/	/	/	/
/	/	/	/	/	/	6B_64920468	0.19899	0.19744	/	/	/	/	/	/	/	/	/	/	/	/	/	/	/	/	/	/	4B_16947614	0.24073	0.23632	/	/	/	/	/	/	4D_59028361	0.22519	0.22276	/	/	/	/	/	/	/	/	/	/	/
/	/	/	/	/	/	6C_44792046	0.2296	0.2278	/	/	/	/	/	/	/	/	/	/	/	/	/	/	/	/	/	/	4B_39124801	0.3116	0.30935	/	/	/	/	/	/	4D_76524094	0.20622	0.20789	/	/	/	/	/	/	/	/	/	/	/
/	/	/	/	/	/	6C_48127484	0.26654	0.26511	/	/	/	/	/	/	/	/	/	/	/	/	/	/	/	/	/	/	4B_52802583	0.20369	0.20231	/	/	/	/	/	/	5A_7694589	0.24379	0.24401	/	/	/	/	/	/	/	/	/	/	/
/	/	/	/	/	/	6C_48390872	0.21767	0.21618	/	/	/	/	/	/	/	/	/	/	/	/	/	/	/	/	/	/	4B_56435747	0.20146	0.19907	/	/	/	/	/	/	5A_9621725	0.21309	0.21396	/	/	/	/	/	/	/	/	/	/	/
/	/	/	/	/	/	6C_69474078	0.21345	0.21018	/	/	/	/	/	/	/	/	/	/	/	/	/	/	/	/	/	/	4B_56900263	0.22092	0.21975	/	/	/	/	/	/	5A_40008279	0.20616	0.20778	/	/	/	/	/	/	/	/	/	/	/
/	/	/	/	/	/	6C_69830017	0.2483	0.24812	/	/	/	/	/	/	/	/	/	/	/	/	/	/	/	/	/	/	4B_72524576	0.25856	0.25868	/	/	/	/	/	/	5A_57095391	0.25308	0.25129	/	/	/	/	/	/	/	/	/	/	/
/	/	/	/	/	/	6D_14665368	0.1996	0.20261	/	/	/	/	/	/	/	/	/	/	/	/	/	/	/	/	/	/	4C_19232972	0.23197	0.22837	/	/	/	/	/	/	5A_64029676	0.21314	0.21072	/	/	/	/	/	/	/	/	/	/	/
/	/	/	/	/	/	6D_15112219	0.21662	0.21358	/	/	/	/	/	/	/	/	/	/	/	/	/	/	/	/	/	/	4C_38569441	0.23684	0.23494	/	/	/	/	/	/	5A_71772978	0.28081	0.2783	/	/	/	/	/	/	/	/	/	/	/
/	/	/	/	/	/	6D_39488224	0.27162	0.26971	/	/	/	/	/	/	/	/	/	/	/	/	/	/	/	/	/	/	4C_51076133	0.26914	0.26967	/	/	/	/	/	/	5A_73733413	0.30298	0.31172	/	/	/	/	/	/	/	/	/	/	/
/	/	/	/	/	/	6D_42658186	0.21987	0.21907	/	/	/	/	/	/	/	/	/	/	/	/	/	/	/	/	/	/	4D_29372070	0.26584	0.26629	/	/	/	/	/	/	5A_76375304	0.21376	0.21057	/	/	/	/	/	/	/	/	/	/	/
/	/	/	/	/	/	6D_53109052	0.21196	0.21039	/	/	/	/	/	/	/	/	/	/	/	/	/	/	/	/	/	/	4D_29429176	0.22014	0.21579	/	/	/	/	/	/	5A_78131255	0.22579	0.22738	/	/	/	/	/	/	/	/	/	/	/
/	/	/	/	/	/	6D_61984104	0.20129	0.19857	/	/	/	/	/	/	/	/	/	/	/	/	/	/	/	/	/	/	4D_54806351	0.35704	0.35454	/	/	/	/	/	/	5A_79580075	0.20652	0.20577	/	/	/	/	/	/	/	/	/	/	/
/	/	/	/	/	/	7A_24131496	0.19735	0.19715	/	/	/	/	/	/	/	/	/	/	/	/	/	/	/	/	/	/	4D_55606746	0.26885	0.26952	/	/	/	/	/	/	5A_83938809	0.21087	0.20998	/	/	/	/	/	/	/	/	/	/	/
/	/	/	/	/	/	7B_14356440	0.21764	0.21176	/	/	/	/	/	/	/	/	/	/	/	/	/	/	/	/	/	/	4D_63538696	0.21924	0.21827	/	/	/	/	/	/	5B_5097739	0.22046	0.22164	/	/	/	/	/	/	/	/	/	/	/
/	/	/	/	/	/	7B_20090941	0.20096	0.19903	/	/	/	/	/	/	/	/	/	/	/	/	/	/	/	/	/	/	4D_66540312	0.23875	0.23601	/	/	/	/	/	/	5B_17376459	0.21217	0.21033	/	/	/	/	/	/	/	/	/	/	/
/	/	/	/	/	/	7B_20096513	0.32834	0.32708	/	/	/	/	/	/	/	/	/	/	/	/	/	/	/	/	/	/	4D_67789882	0.2006	0.19894	/	/	/	/	/	/	5B_31467529	0.20746	0.20914	/	/	/	/	/	/	/	/	/	/	/
/	/	/	/	/	/	7B_57236882	0.24508	0.24402	/	/	/	/	/	/	/	/	/	/	/	/	/	/	/	/	/	/	5A_3108072	0.33286	0.32902	/	/	/	/	/	/	5B_47727011	0.21459	0.21883	/	/	/	/	/	/	/	/	/	/	/
/	/	/	/	/	/	7B_69101799	0.20004	0.19886	/	/	/	/	/	/	/	/	/	/	/	/	/	/	/	/	/	/	5A_5137792	0.37136	0.36772	/	/	/	/	/	/	5B_62044244	0.20635	0.20801	/	/	/	/	/	/	/	/	/	/	/
/	/	/	/	/	/	7B_71483570	0.2024	0.20393	/	/	/	/	/	/	/	/	/	/	/	/	/	/	/	/	/	/	5A_7681831	0.25877	0.25193	/	/	/	/	/	/	5B_63928197	0.20181	0.20314	/	/	/	/	/	/	/	/	/	/	/
/	/	/	/	/	/	7B_76726219	0.21204	0.21319	/	/	/	/	/	/	/	/	/	/	/	/	/	/	/	/	/	/	5A_9624260	0.20863	0.20949	/	/	/	/	/	/	5B_77611678	0.20774	0.20596	/	/	/	/	/	/	/	/	/	/	/
/	/	/	/	/	/	7C_9985367	0.32886	0.32763	/	/	/	/	/	/	/	/	/	/	/	/	/	/	/	/	/	/	5A_15871007	0.22763	0.22458	/	/	/	/	/	/	5B_78821374	0.2066	0.20827	/	/	/	/	/	/	/	/	/	/	/
/	/	/	/	/	/	7C_13212715	0.20998	0.20788	/	/	/	/	/	/	/	/	/	/	/	/	/	/	/	/	/	/	5A_30413261	0.25854	0.25868	/	/	/	/	/	/	5C_14110719	0.204	0.20476	/	/	/	/	/	/	/	/	/	/	/
/	/	/	/	/	/	7C_16637694	0.27163	0.26866	/	/	/	/	/	/	/	/	/	/	/	/	/	/	/	/	/	/	5A_44112564	0.2392	0.23569	/	/	/	/	/	/	5C_24254416	0.2076	0.20648	/	/	/	/	/	/	/	/	/	/	/
/	/	/	/	/	/	7C_50154354	0.19937	0.20204	/	/	/	/	/	/	/	/	/	/	/	/	/	/	/	/	/	/	5A_50105559	0.27303	0.27068	/	/	/	/	/	/	5C_44811659	0.21363	0.21453	/	/	/	/	/	/	/	/	/	/	/
/	/	/	/	/	/	7D_3699302	0.1958	0.20019	/	/	/	/	/	/	/	/	/	/	/	/	/	/	/	/	/	/	5A_52496185	0.25952	0.25982	/	/	/	/	/	/	5C_47066286	0.20614	0.20781	/	/	/	/	/	/	/	/	/	/	/
/	/	/	/	/	/	7D_17616418	0.21807	0.21182	/	/	/	/	/	/	/	/	/	/	/	/	/	/	/	/	/	/	5A_56276455	0.25994	0.26006	/	/	/	/	/	/	5C_52805550	0.2172	0.21945	/	/	/	/	/	/	/	/	/	/	/
/	/	/	/	/	/	7D_78579612	0.21356	0.21531	/	/	/	/	/	/	/	/	/	/	/	/	/	/	/	/	/	/	5A_71776957	0.26124	0.25938	/	/	/	/	/	/	5C_66773937	0.20017	0.20181	/	/	/	/	/	/	/	/	/	/	/
/	/	/	/	/	/	8A_12690860	0.23549	0.24145	/	/	/	/	/	/	/	/	/	/	/	/	/	/	/	/	/	/	5A_86753713	0.32098	0.31751	/	/	/	/	/	/	5C_68366446	0.23598	0.23504	/	/	/	/	/	/	/	/	/	/	/
/	/	/	/	/	/	8A_20758161	0.20716	0.20569	/	/	/	/	/	/	/	/	/	/	/	/	/	/	/	/	/	/	5A_88532430	0.29464	0.29487	/	/	/	/	/	/	5C_70220423	0.21684	0.21864	/	/	/	/	/	/	/	/	/	/	/
/	/	/	/	/	/	8A_38683694	0.21402	0.21312	/	/	/	/	/	/	/	/	/	/	/	/	/	/	/	/	/	/	5A_89710320	0.2479	0.24612	/	/	/	/	/	/	5C_75536429	0.22675	0.2245	/	/	/	/	/	/	/	/	/	/	/
/	/	/	/	/	/	8B_12916870	0.2516	0.25049	/	/	/	/	/	/	/	/	/	/	/	/	/	/	/	/	/	/	5B_2134270	0.20478	0.20828	/	/	/	/	/	/	5C_85225655	0.33051	0.32895	/	/	/	/	/	/	/	/	/	/	/
/	/	/	/	/	/	8B_31537174	0.2003	0.19788	/	/	/	/	/	/	/	/	/	/	/	/	/	/	/	/	/	/	5B_3701806	0.29376	0.29002	/	/	/	/	/	/	5C_85615979	0.2435	0.24448	/	/	/	/	/	/	/	/	/	/	/
/	/	/	/	/	/	8C_14614233	0.30479	0.30396	/	/	/	/	/	/	/	/	/	/	/	/	/	/	/	/	/	/	5B_6221263	0.22522	0.2207	/	/	/	/	/	/	5D_5451608	0.26742	0.26861	/	/	/	/	/	/	/	/	/	/	/
/	/	/	/	/	/	8D_32221326	0.20684	0.2008	/	/	/	/	/	/	/	/	/	/	/	/	/	/	/	/	/	/	5B_7441245	0.23975	0.23776	/	/	/	/	/	/	5D_5854222	0.21735	0.21872	/	/	/	/	/	/	/	/	/	/	/
/	/	/	/	/	/	8D_40755230	0.28606	0.2967	/	/	/	/	/	/	/	/	/	/	/	/	/	/	/	/	/	/	5B_7677710	0.26299	0.26087	/	/	/	/	/	/	5D_39997733	0.22099	0.22001	/	/	/	/	/	/	/	/	/	/	/
/	/	/	/	/	/	/	/	/	/	/	/	/	/	/	/	/	/	/	/	/	/	/	/	/	/	/	5B_8169886	0.35054	0.3474	/	/	/	/	/	/	5D_40099307	0.20788	0.20772	/	/	/	/	/	/	/	/	/	/	/
/	/	/	/	/	/	/	/	/	/	/	/	/	/	/	/	/	/	/	/	/	/	/	/	/	/	/	5B_13659577	0.28899	0.28829	/	/	/	/	/	/	5D_46299710	0.2063	0.20792	/	/	/	/	/	/	/	/	/	/	/
/	/	/	/	/	/	/	/	/	/	/	/	/	/	/	/	/	/	/	/	/	/	/	/	/	/	/	5B_13932216	0.23097	0.22938	/	/	/	/	/	/	5D_47903373	0.22734	0.2279	/	/	/	/	/	/	/	/	/	/	/
/	/	/	/	/	/	/	/	/	/	/	/	/	/	/	/	/	/	/	/	/	/	/	/	/	/	/	5B_16160990	0.2572	0.25384	/	/	/	/	/	/	5D_48671506	0.23972	0.23953	/	/	/	/	/	/	/	/	/	/	/
/	/	/	/	/	/	/	/	/	/	/	/	/	/	/	/	/	/	/	/	/	/	/	/	/	/	/	5B_30684992	0.20299	0.19952	/	/	/	/	/	/	5D_52969575	0.20643	0.20815	/	/	/	/	/	/	/	/	/	/	/
/	/	/	/	/	/	/	/	/	/	/	/	/	/	/	/	/	/	/	/	/	/	/	/	/	/	/	5B_41748773	0.25913	0.25929	/	/	/	/	/	/	5D_57674251	0.20667	0.2083	/	/	/	/	/	/	/	/	/	/	/
/	/	/	/	/	/	/	/	/	/	/	/	/	/	/	/	/	/	/	/	/	/	/	/	/	/	/	5B_42647892	0.25852	0.25868	/	/	/	/	/	/	5D_62934961	0.24178	0.24658	/	/	/	/	/	/	/	/	/	/	/
/	/	/	/	/	/	/	/	/	/	/	/	/	/	/	/	/	/	/	/	/	/	/	/	/	/	/	5B_43310412	0.25979	0.2601	/	/	/	/	/	/	5D_76897648	0.21517	0.21339	/	/	/	/	/	/	/	/	/	/	/
/	/	/	/	/	/	/	/	/	/	/	/	/	/	/	/	/	/	/	/	/	/	/	/	/	/	/	5B_45657939	0.26358	0.26163	/	/	/	/	/	/	5D_77991980	0.20552	0.20545	/	/	/	/	/	/	/	/	/	/	/
/	/	/	/	/	/	/	/	/	/	/	/	/	/	/	/	/	/	/	/	/	/	/	/	/	/	/	5B_46300644	0.30466	0.30283	/	/	/	/	/	/	6A_16025810	0.16929	0.17186	/	/	/	/	/	/	/	/	/	/	/
/	/	/	/	/	/	/	/	/	/	/	/	/	/	/	/	/	/	/	/	/	/	/	/	/	/	/	5B_47326071	0.20528	0.20262	/	/	/	/	/	/	6A_19501424	0.20645	0.20818	/	/	/	/	/	/	/	/	/	/	/
/	/	/	/	/	/	/	/	/	/	/	/	/	/	/	/	/	/	/	/	/	/	/	/	/	/	/	5B_47896161	0.26522	0.26318	/	/	/	/	/	/	6A_23248384	0.20614	0.20778	/	/	/	/	/	/	/	/	/	/	/
/	/	/	/	/	/	/	/	/	/	/	/	/	/	/	/	/	/	/	/	/	/	/	/	/	/	/	5B_70278225	0.22641	0.23151	/	/	/	/	/	/	6A_27929960	0.20161	0.20262	/	/	/	/	/	/	/	/	/	/	/
/	/	/	/	/	/	/	/	/	/	/	/	/	/	/	/	/	/	/	/	/	/	/	/	/	/	/	5B_71824654	0.20891	0.2043	/	/	/	/	/	/	6A_34124343	0.20798	0.20874	/	/	/	/	/	/	/	/	/	/	/
/	/	/	/	/	/	/	/	/	/	/	/	/	/	/	/	/	/	/	/	/	/	/	/	/	/	/	5B_76655983	0.25115	0.24697	/	/	/	/	/	/	6A_44195597	0.2122	0.21057	/	/	/	/	/	/	/	/	/	/	/
/	/	/	/	/	/	/	/	/	/	/	/	/	/	/	/	/	/	/	/	/	/	/	/	/	/	/	5B_78360498	0.20339	0.19927	/	/	/	/	/	/	6A_48764461	0.21598	0.21371	/	/	/	/	/	/	/	/	/	/	/
/	/	/	/	/	/	/	/	/	/	/	/	/	/	/	/	/	/	/	/	/	/	/	/	/	/	/	5B_80124291	0.28467	0.28271	/	/	/	/	/	/	6A_62199626	0.22283	0.22435	/	/	/	/	/	/	/	/	/	/	/
/	/	/	/	/	/	/	/	/	/	/	/	/	/	/	/	/	/	/	/	/	/	/	/	/	/	/	5B_84744648	0.20924	0.2076	/	/	/	/	/	/	6A_63871587	0.23753	0.23508	/	/	/	/	/	/	/	/	/	/	/
/	/	/	/	/	/	/	/	/	/	/	/	/	/	/	/	/	/	/	/	/	/	/	/	/	/	/	5B_89188163	0.20382	0.20024	/	/	/	/	/	/	6A_65446878	0.2932	0.29439	/	/	/	/	/	/	/	/	/	/	/
/	/	/	/	/	/	/	/	/	/	/	/	/	/	/	/	/	/	/	/	/	/	/	/	/	/	/	5B_90800605	0.21769	0.21743	/	/	/	/	/	/	6A_66130350	0.20853	0.21041	/	/	/	/	/	/	/	/	/	/	/
/	/	/	/	/	/	/	/	/	/	/	/	/	/	/	/	/	/	/	/	/	/	/	/	/	/	/	5B_91179385	0.2058	0.20544	/	/	/	/	/	/	6A_70228456	0.22571	0.22974	/	/	/	/	/	/	/	/	/	/	/
/	/	/	/	/	/	/	/	/	/	/	/	/	/	/	/	/	/	/	/	/	/	/	/	/	/	/	5C_1005293	0.20121	0.20162	/	/	/	/	/	/	6A_72261740	0.21039	0.21175	/	/	/	/	/	/	/	/	/	/	/
/	/	/	/	/	/	/	/	/	/	/	/	/	/	/	/	/	/	/	/	/	/	/	/	/	/	/	5C_1005795	0.23628	0.23027	/	/	/	/	/	/	6A_72488038	0.21781	0.21723	/	/	/	/	/	/	/	/	/	/	/
/	/	/	/	/	/	/	/	/	/	/	/	/	/	/	/	/	/	/	/	/	/	/	/	/	/	/	5C_4755826	0.22731	0.22449	/	/	/	/	/	/	6A_81936284	0.22911	0.2307	/	/	/	/	/	/	/	/	/	/	/
/	/	/	/	/	/	/	/	/	/	/	/	/	/	/	/	/	/	/	/	/	/	/	/	/	/	/	5C_5768833	0.43829	0.43513	/	/	/	/	/	/	6A_86322427	0.20939	0.20954	/	/	/	/	/	/	/	/	/	/	/
/	/	/	/	/	/	/	/	/	/	/	/	/	/	/	/	/	/	/	/	/	/	/	/	/	/	/	5C_5796570	0.25366	0.24888	/	/	/	/	/	/	6A_87054122	0.19851	0.19941	/	/	/	/	/	/	/	/	/	/	/
/	/	/	/	/	/	/	/	/	/	/	/	/	/	/	/	/	/	/	/	/	/	/	/	/	/	/	5C_5849683	0.23615	0.23174	/	/	/	/	/	/	6A_95939175	0.21613	0.21921	/	/	/	/	/	/	/	/	/	/	/
/	/	/	/	/	/	/	/	/	/	/	/	/	/	/	/	/	/	/	/	/	/	/	/	/	/	/	5C_6052554	0.24163	0.23958	/	/	/	/	/	/	6A_100817325	0.26431	0.26573	/	/	/	/	/	/	/	/	/	/	/
/	/	/	/	/	/	/	/	/	/	/	/	/	/	/	/	/	/	/	/	/	/	/	/	/	/	/	5C_6060939	0.29878	0.29608	/	/	/	/	/	/	6B_1760299	0.21029	0.2108	/	/	/	/	/	/	/	/	/	/	/
/	/	/	/	/	/	/	/	/	/	/	/	/	/	/	/	/	/	/	/	/	/	/	/	/	/	/	5C_7058535	0.22047	0.21782	/	/	/	/	/	/	6B_13215105	0.21221	0.21205	/	/	/	/	/	/	/	/	/	/	/
/	/	/	/	/	/	/	/	/	/	/	/	/	/	/	/	/	/	/	/	/	/	/	/	/	/	/	5C_13426080	0.22245	0.21961	/	/	/	/	/	/	6B_19911939	0.22173	0.22171	/	/	/	/	/	/	/	/	/	/	/
/	/	/	/	/	/	/	/	/	/	/	/	/	/	/	/	/	/	/	/	/	/	/	/	/	/	/	5C_24062015	0.20186	0.20226	/	/	/	/	/	/	6B_33789664	0.30432	0.30291	/	/	/	/	/	/	/	/	/	/	/
/	/	/	/	/	/	/	/	/	/	/	/	/	/	/	/	/	/	/	/	/	/	/	/	/	/	/	5C_24070148	0.22098	0.21845	/	/	/	/	/	/	6B_34545208	0.21438	0.21233	/	/	/	/	/	/	/	/	/	/	/
/	/	/	/	/	/	/	/	/	/	/	/	/	/	/	/	/	/	/	/	/	/	/	/	/	/	/	5C_28243455	0.21345	0.21026	/	/	/	/	/	/	6B_38348839	0.25147	0.25259	/	/	/	/	/	/	/	/	/	/	/
/	/	/	/	/	/	/	/	/	/	/	/	/	/	/	/	/	/	/	/	/	/	/	/	/	/	/	5C_33829519	0.2036	0.20237	/	/	/	/	/	/	6B_53207578	0.20341	0.20447	/	/	/	/	/	/	/	/	/	/	/
/	/	/	/	/	/	/	/	/	/	/	/	/	/	/	/	/	/	/	/	/	/	/	/	/	/	/	5C_34569860	0.24866	0.24695	/	/	/	/	/	/	6B_57063340	0.32629	0.326	/	/	/	/	/	/	/	/	/	/	/
/	/	/	/	/	/	/	/	/	/	/	/	/	/	/	/	/	/	/	/	/	/	/	/	/	/	/	5C_47736910	0.20906	0.20938	/	/	/	/	/	/	6B_58198369	0.2212	0.22162	/	/	/	/	/	/	/	/	/	/	/
/	/	/	/	/	/	/	/	/	/	/	/	/	/	/	/	/	/	/	/	/	/	/	/	/	/	/	5C_47794273	0.23051	0.2286	/	/	/	/	/	/	6B_59849527	0.22993	0.23077	/	/	/	/	/	/	/	/	/	/	/
/	/	/	/	/	/	/	/	/	/	/	/	/	/	/	/	/	/	/	/	/	/	/	/	/	/	/	5C_51027573	0.21131	0.21439	/	/	/	/	/	/	6B_74105126	0.25689	0.25741	/	/	/	/	/	/	/	/	/	/	/
/	/	/	/	/	/	/	/	/	/	/	/	/	/	/	/	/	/	/	/	/	/	/	/	/	/	/	5C_66758879	0.26226	0.25973	/	/	/	/	/	/	6B_78125700	0.21669	0.21813	/	/	/	/	/	/	/	/	/	/	/
/	/	/	/	/	/	/	/	/	/	/	/	/	/	/	/	/	/	/	/	/	/	/	/	/	/	/	5C_82108181	0.2599	0.26009	/	/	/	/	/	/	6C_21291982	0.26431	0.26568	/	/	/	/	/	/	/	/	/	/	/
/	/	/	/	/	/	/	/	/	/	/	/	/	/	/	/	/	/	/	/	/	/	/	/	/	/	/	5D_1446544	0.32244	0.31903	/	/	/	/	/	/	6C_40095132	0.20631	0.20805	/	/	/	/	/	/	/	/	/	/	/
/	/	/	/	/	/	/	/	/	/	/	/	/	/	/	/	/	/	/	/	/	/	/	/	/	/	/	5D_1918001	0.43506	0.43052	/	/	/	/	/	/	6C_40586363	0.22946	0.23101	/	/	/	/	/	/	/	/	/	/	/
/	/	/	/	/	/	/	/	/	/	/	/	/	/	/	/	/	/	/	/	/	/	/	/	/	/	/	5D_4071698	0.2135	0.21229	/	/	/	/	/	/	6C_41083073	0.19824	0.19989	/	/	/	/	/	/	/	/	/	/	/
/	/	/	/	/	/	/	/	/	/	/	/	/	/	/	/	/	/	/	/	/	/	/	/	/	/	/	5D_6823935	0.2822	0.28299	/	/	/	/	/	/	6C_47981599	0.20622	0.20627	/	/	/	/	/	/	/	/	/	/	/
/	/	/	/	/	/	/	/	/	/	/	/	/	/	/	/	/	/	/	/	/	/	/	/	/	/	/	5D_8631100	0.21897	0.21288	/	/	/	/	/	/	6C_48720644	0.21358	0.21322	/	/	/	/	/	/	/	/	/	/	/
/	/	/	/	/	/	/	/	/	/	/	/	/	/	/	/	/	/	/	/	/	/	/	/	/	/	/	5D_15803917	0.20747	0.20707	/	/	/	/	/	/	6C_56816112	0.2042	0.20459	/	/	/	/	/	/	/	/	/	/	/
/	/	/	/	/	/	/	/	/	/	/	/	/	/	/	/	/	/	/	/	/	/	/	/	/	/	/	5D_17880869	0.27948	0.27641	/	/	/	/	/	/	6C_58009213	0.2306	0.22789	/	/	/	/	/	/	/	/	/	/	/
/	/	/	/	/	/	/	/	/	/	/	/	/	/	/	/	/	/	/	/	/	/	/	/	/	/	/	5D_33246034	0.31449	0.31194	/	/	/	/	/	/	6C_58782045	0.20965	0.2109	/	/	/	/	/	/	/	/	/	/	/
/	/	/	/	/	/	/	/	/	/	/	/	/	/	/	/	/	/	/	/	/	/	/	/	/	/	/	5D_37524091	0.20691	0.20481	/	/	/	/	/	/	6C_65982630	0.26408	0.26426	/	/	/	/	/	/	/	/	/	/	/
/	/	/	/	/	/	/	/	/	/	/	/	/	/	/	/	/	/	/	/	/	/	/	/	/	/	/	5D_44260127	0.22903	0.22843	/	/	/	/	/	/	6C_66484701	0.20976	0.20571	/	/	/	/	/	/	/	/	/	/	/
/	/	/	/	/	/	/	/	/	/	/	/	/	/	/	/	/	/	/	/	/	/	/	/	/	/	/	5D_46216275	0.21269	0.20934	/	/	/	/	/	/	6C_73209642	0.22869	0.23055	/	/	/	/	/	/	/	/	/	/	/
/	/	/	/	/	/	/	/	/	/	/	/	/	/	/	/	/	/	/	/	/	/	/	/	/	/	/	5D_50110173	0.2986	0.2965	/	/	/	/	/	/	6C_79229118	0.25543	0.25571	/	/	/	/	/	/	/	/	/	/	/
/	/	/	/	/	/	/	/	/	/	/	/	/	/	/	/	/	/	/	/	/	/	/	/	/	/	/	5D_61697833	0.22508	0.22274	/	/	/	/	/	/	6C_81648740	0.22794	0.22974	/	/	/	/	/	/	/	/	/	/	/
/	/	/	/	/	/	/	/	/	/	/	/	/	/	/	/	/	/	/	/	/	/	/	/	/	/	/	5D_74256850	0.25917	0.25934	/	/	/	/	/	/	6D_8415493	0.22656	0.22691	/	/	/	/	/	/	/	/	/	/	/
/	/	/	/	/	/	/	/	/	/	/	/	/	/	/	/	/	/	/	/	/	/	/	/	/	/	/	5D_74259737	0.25715	0.25409	/	/	/	/	/	/	6D_19092523	0.21256	0.21372	/	/	/	/	/	/	/	/	/	/	/
/	/	/	/	/	/	/	/	/	/	/	/	/	/	/	/	/	/	/	/	/	/	/	/	/	/	/	5D_82333499	0.21744	0.21438	/	/	/	/	/	/	6D_30729398	0.20055	0.20029	/	/	/	/	/	/	/	/	/	/	/
/	/	/	/	/	/	/	/	/	/	/	/	/	/	/	/	/	/	/	/	/	/	/	/	/	/	/	5D_83357329	0.28071	0.27753	/	/	/	/	/	/	6D_42330090	0.20592	0.2076	/	/	/	/	/	/	/	/	/	/	/
/	/	/	/	/	/	/	/	/	/	/	/	/	/	/	/	/	/	/	/	/	/	/	/	/	/	/	6A_1757917	0.20685	0.20493	/	/	/	/	/	/	6D_50694032	0.24694	0.24685	/	/	/	/	/	/	/	/	/	/	/
/	/	/	/	/	/	/	/	/	/	/	/	/	/	/	/	/	/	/	/	/	/	/	/	/	/	/	6A_14536058	0.23032	0.22841	/	/	/	/	/	/	6D_50970297	0.2743	0.2748	/	/	/	/	/	/	/	/	/	/	/
/	/	/	/	/	/	/	/	/	/	/	/	/	/	/	/	/	/	/	/	/	/	/	/	/	/	/	6A_14765335	0.24197	0.23948	/	/	/	/	/	/	6D_53109011	0.20679	0.20835	/	/	/	/	/	/	/	/	/	/	/
/	/	/	/	/	/	/	/	/	/	/	/	/	/	/	/	/	/	/	/	/	/	/	/	/	/	/	6A_21437267	0.20343	0.19972	/	/	/	/	/	/	6D_55521374	0.25391	0.25718	/	/	/	/	/	/	/	/	/	/	/
/	/	/	/	/	/	/	/	/	/	/	/	/	/	/	/	/	/	/	/	/	/	/	/	/	/	/	6A_25513470	0.35413	0.35022	/	/	/	/	/	/	6D_55928394	0.20716	0.20678	/	/	/	/	/	/	/	/	/	/	/
/	/	/	/	/	/	/	/	/	/	/	/	/	/	/	/	/	/	/	/	/	/	/	/	/	/	/	6A_27544468	0.25391	0.2518	/	/	/	/	/	/	6D_64087694	0.21001	0.21179	/	/	/	/	/	/	/	/	/	/	/
/	/	/	/	/	/	/	/	/	/	/	/	/	/	/	/	/	/	/	/	/	/	/	/	/	/	/	6A_56712265	0.22083	0.21536	/	/	/	/	/	/	6D_66709345	0.24275	0.24483	/	/	/	/	/	/	/	/	/	/	/
/	/	/	/	/	/	/	/	/	/	/	/	/	/	/	/	/	/	/	/	/	/	/	/	/	/	/	6A_58507229	0.23843	0.23859	/	/	/	/	/	/	6D_78740858	0.22377	0.22247	/	/	/	/	/	/	/	/	/	/	/
/	/	/	/	/	/	/	/	/	/	/	/	/	/	/	/	/	/	/	/	/	/	/	/	/	/	/	6A_59316109	0.20703	0.20601	/	/	/	/	/	/	6D_89908944	0.20954	0.21162	/	/	/	/	/	/	/	/	/	/	/
/	/	/	/	/	/	/	/	/	/	/	/	/	/	/	/	/	/	/	/	/	/	/	/	/	/	/	6A_64353033	0.21511	0.21495	/	/	/	/	/	/	7A_23677890	0.21107	0.20844	/	/	/	/	/	/	/	/	/	/	/
/	/	/	/	/	/	/	/	/	/	/	/	/	/	/	/	/	/	/	/	/	/	/	/	/	/	/	6A_64709867	0.21757	0.2161	/	/	/	/	/	/	7A_24414649	0.26114	0.26235	/	/	/	/	/	/	/	/	/	/	/
/	/	/	/	/	/	/	/	/	/	/	/	/	/	/	/	/	/	/	/	/	/	/	/	/	/	/	6A_66539025	0.21897	0.2188	/	/	/	/	/	/	7A_32234713	0.24167	0.2388	/	/	/	/	/	/	/	/	/	/	/
/	/	/	/	/	/	/	/	/	/	/	/	/	/	/	/	/	/	/	/	/	/	/	/	/	/	/	6A_72287061	0.20535	0.2038	/	/	/	/	/	/	7A_37686809	0.20036	0.19897	/	/	/	/	/	/	/	/	/	/	/
/	/	/	/	/	/	/	/	/	/	/	/	/	/	/	/	/	/	/	/	/	/	/	/	/	/	/	6A_75840810	0.24182	0.24134	/	/	/	/	/	/	7A_49028146	0.21293	0.2109	/	/	/	/	/	/	/	/	/	/	/
/	/	/	/	/	/	/	/	/	/	/	/	/	/	/	/	/	/	/	/	/	/	/	/	/	/	/	6A_80561804	0.27572	0.27403	/	/	/	/	/	/	7A_49279082	0.2063	0.20798	/	/	/	/	/	/	/	/	/	/	/
/	/	/	/	/	/	/	/	/	/	/	/	/	/	/	/	/	/	/	/	/	/	/	/	/	/	/	6A_82430605	0.22158	0.21615	/	/	/	/	/	/	7A_51098187	0.26092	0.26228	/	/	/	/	/	/	/	/	/	/	/
/	/	/	/	/	/	/	/	/	/	/	/	/	/	/	/	/	/	/	/	/	/	/	/	/	/	/	6A_82873412	0.22535	0.22379	/	/	/	/	/	/	7A_53597196	0.20762	0.20929	/	/	/	/	/	/	/	/	/	/	/
/	/	/	/	/	/	/	/	/	/	/	/	/	/	/	/	/	/	/	/	/	/	/	/	/	/	/	6A_83022932	0.2502	0.24884	/	/	/	/	/	/	7A_54348859	0.21014	0.21191	/	/	/	/	/	/	/	/	/	/	/
/	/	/	/	/	/	/	/	/	/	/	/	/	/	/	/	/	/	/	/	/	/	/	/	/	/	/	6A_92643250	0.27671	0.27383	/	/	/	/	/	/	7A_64146170	0.26028	0.25963	/	/	/	/	/	/	/	/	/	/	/
/	/	/	/	/	/	/	/	/	/	/	/	/	/	/	/	/	/	/	/	/	/	/	/	/	/	/	6A_101843735	0.24761	0.24504	/	/	/	/	/	/	7B_40920384	0.20646	0.2081	/	/	/	/	/	/	/	/	/	/	/
/	/	/	/	/	/	/	/	/	/	/	/	/	/	/	/	/	/	/	/	/	/	/	/	/	/	/	6A_103522836	0.26609	0.2666	/	/	/	/	/	/	7B_51229453	0.23057	0.23124	/	/	/	/	/	/	/	/	/	/	/
/	/	/	/	/	/	/	/	/	/	/	/	/	/	/	/	/	/	/	/	/	/	/	/	/	/	/	6B_9724899	0.23002	0.22535	/	/	/	/	/	/	7B_77116907	0.25111	0.24496	/	/	/	/	/	/	/	/	/	/	/
/	/	/	/	/	/	/	/	/	/	/	/	/	/	/	/	/	/	/	/	/	/	/	/	/	/	/	6B_27325597	0.23311	0.23088	/	/	/	/	/	/	7C_9462189	0.20859	0.21042	/	/	/	/	/	/	/	/	/	/	/
/	/	/	/	/	/	/	/	/	/	/	/	/	/	/	/	/	/	/	/	/	/	/	/	/	/	/	6B_32395981	0.26077	0.26028	/	/	/	/	/	/	7C_22800876	0.26831	0.2617	/	/	/	/	/	/	/	/	/	/	/
/	/	/	/	/	/	/	/	/	/	/	/	/	/	/	/	/	/	/	/	/	/	/	/	/	/	/	6B_44949209	0.37783	0.37369	/	/	/	/	/	/	7C_40911186	0.23681	0.23456	/	/	/	/	/	/	/	/	/	/	/
/	/	/	/	/	/	/	/	/	/	/	/	/	/	/	/	/	/	/	/	/	/	/	/	/	/	/	6B_48187251	0.34413	0.33895	/	/	/	/	/	/	7C_41680919	0.20908	0.21078	/	/	/	/	/	/	/	/	/	/	/
/	/	/	/	/	/	/	/	/	/	/	/	/	/	/	/	/	/	/	/	/	/	/	/	/	/	/	6B_51603860	0.26031	0.2607	/	/	/	/	/	/	7C_52751398	0.26293	0.26423	/	/	/	/	/	/	/	/	/	/	/
/	/	/	/	/	/	/	/	/	/	/	/	/	/	/	/	/	/	/	/	/	/	/	/	/	/	/	6B_55316460	0.20567	0.20099	/	/	/	/	/	/	7C_59690489	0.20715	0.20919	/	/	/	/	/	/	/	/	/	/	/
/	/	/	/	/	/	/	/	/	/	/	/	/	/	/	/	/	/	/	/	/	/	/	/	/	/	/	6B_56119657	0.22674	0.22321	/	/	/	/	/	/	7C_67854446	0.20858	0.20988	/	/	/	/	/	/	/	/	/	/	/
/	/	/	/	/	/	/	/	/	/	/	/	/	/	/	/	/	/	/	/	/	/	/	/	/	/	/	6B_59125597	0.20122	0.19845	/	/	/	/	/	/	7C_69112407	0.21085	0.20864	/	/	/	/	/	/	/	/	/	/	/
/	/	/	/	/	/	/	/	/	/	/	/	/	/	/	/	/	/	/	/	/	/	/	/	/	/	/	6B_60331917	0.23163	0.2311	/	/	/	/	/	/	7C_72189280	0.23179	0.22697	/	/	/	/	/	/	/	/	/	/	/
/	/	/	/	/	/	/	/	/	/	/	/	/	/	/	/	/	/	/	/	/	/	/	/	/	/	/	6B_60369051	0.20792	0.20656	/	/	/	/	/	/	7C_81908178	0.21123	0.2137	/	/	/	/	/	/	/	/	/	/	/
/	/	/	/	/	/	/	/	/	/	/	/	/	/	/	/	/	/	/	/	/	/	/	/	/	/	/	6B_64299536	0.21135	0.20974	/	/	/	/	/	/	7D_32159337	0.21338	0.2117	/	/	/	/	/	/	/	/	/	/	/
/	/	/	/	/	/	/	/	/	/	/	/	/	/	/	/	/	/	/	/	/	/	/	/	/	/	/	6B_64301436	0.276	0.27415	/	/	/	/	/	/	7D_62863470	0.2207	0.22005	/	/	/	/	/	/	/	/	/	/	/
/	/	/	/	/	/	/	/	/	/	/	/	/	/	/	/	/	/	/	/	/	/	/	/	/	/	/	6B_66440845	0.21207	0.21186	/	/	/	/	/	/	7D_68439224	0.20577	0.20586	/	/	/	/	/	/	/	/	/	/	/
/	/	/	/	/	/	/	/	/	/	/	/	/	/	/	/	/	/	/	/	/	/	/	/	/	/	/	6B_66450850	0.20582	0.20491	/	/	/	/	/	/	7D_69195872	0.2261	0.22327	/	/	/	/	/	/	/	/	/	/	/
/	/	/	/	/	/	/	/	/	/	/	/	/	/	/	/	/	/	/	/	/	/	/	/	/	/	/	6B_76370505	0.25182	0.24798	/	/	/	/	/	/	7D_79409630	0.19912	0.20219	/	/	/	/	/	/	/	/	/	/	/
/	/	/	/	/	/	/	/	/	/	/	/	/	/	/	/	/	/	/	/	/	/	/	/	/	/	/	6B_76370668	0.24347	0.24003	/	/	/	/	/	/	7D_80547208	0.20702	0.20654	/	/	/	/	/	/	/	/	/	/	/
/	/	/	/	/	/	/	/	/	/	/	/	/	/	/	/	/	/	/	/	/	/	/	/	/	/	/	6B_78767807	0.2832	0.28409	/	/	/	/	/	/	8A_12259046	0.24267	0.24399	/	/	/	/	/	/	/	/	/	/	/
/	/	/	/	/	/	/	/	/	/	/	/	/	/	/	/	/	/	/	/	/	/	/	/	/	/	/	6B_83281064	0.24386	0.24494	/	/	/	/	/	/	8A_16697916	0.34244	0.34038	/	/	/	/	/	/	/	/	/	/	/
/	/	/	/	/	/	/	/	/	/	/	/	/	/	/	/	/	/	/	/	/	/	/	/	/	/	/	6C_6891225	0.22071	0.21927	/	/	/	/	/	/	8A_18381607	0.20053	0.19967	/	/	/	/	/	/	/	/	/	/	/
/	/	/	/	/	/	/	/	/	/	/	/	/	/	/	/	/	/	/	/	/	/	/	/	/	/	/	6C_14232883	0.29566	0.2921	/	/	/	/	/	/	8A_42590480	0.20729	0.20582	/	/	/	/	/	/	/	/	/	/	/
/	/	/	/	/	/	/	/	/	/	/	/	/	/	/	/	/	/	/	/	/	/	/	/	/	/	/	6C_26263175	0.23063	0.23056	/	/	/	/	/	/	8A_54961512	0.20976	0.20996	/	/	/	/	/	/	/	/	/	/	/
/	/	/	/	/	/	/	/	/	/	/	/	/	/	/	/	/	/	/	/	/	/	/	/	/	/	/	6C_26571455	0.2003	0.20013	/	/	/	/	/	/	8B_6340195	0.22745	0.22399	/	/	/	/	/	/	/	/	/	/	/
/	/	/	/	/	/	/	/	/	/	/	/	/	/	/	/	/	/	/	/	/	/	/	/	/	/	/	6C_30637353	0.2912	0.28842	/	/	/	/	/	/	8B_14119163	0.25625	0.25572	/	/	/	/	/	/	/	/	/	/	/
/	/	/	/	/	/	/	/	/	/	/	/	/	/	/	/	/	/	/	/	/	/	/	/	/	/	/	6C_50799811	0.27616	0.27469	/	/	/	/	/	/	8B_14455980	0.20244	0.20187	/	/	/	/	/	/	/	/	/	/	/
/	/	/	/	/	/	/	/	/	/	/	/	/	/	/	/	/	/	/	/	/	/	/	/	/	/	/	6C_50799871	0.27483	0.27673	/	/	/	/	/	/	8B_15737986	0.2078	0.20648	/	/	/	/	/	/	/	/	/	/	/
/	/	/	/	/	/	/	/	/	/	/	/	/	/	/	/	/	/	/	/	/	/	/	/	/	/	/	6C_53890034	0.29003	0.29012	/	/	/	/	/	/	8B_33090837	0.20753	0.20939	/	/	/	/	/	/	/	/	/	/	/
/	/	/	/	/	/	/	/	/	/	/	/	/	/	/	/	/	/	/	/	/	/	/	/	/	/	/	6C_57919499	0.25113	0.25068	/	/	/	/	/	/	8B_36913504	0.22507	0.22559	/	/	/	/	/	/	/	/	/	/	/
/	/	/	/	/	/	/	/	/	/	/	/	/	/	/	/	/	/	/	/	/	/	/	/	/	/	/	6C_58539964	0.28633	0.28769	/	/	/	/	/	/	8B_39169984	0.21	0.21241	/	/	/	/	/	/	/	/	/	/	/
/	/	/	/	/	/	/	/	/	/	/	/	/	/	/	/	/	/	/	/	/	/	/	/	/	/	/	6C_58765679	0.26541	0.2666	/	/	/	/	/	/	8B_58743161	0.20442	0.20602	/	/	/	/	/	/	/	/	/	/	/
/	/	/	/	/	/	/	/	/	/	/	/	/	/	/	/	/	/	/	/	/	/	/	/	/	/	/	6C_60948240	0.21094	0.21078	/	/	/	/	/	/	8C_21146682	0.22862	0.22855	/	/	/	/	/	/	/	/	/	/	/
/	/	/	/	/	/	/	/	/	/	/	/	/	/	/	/	/	/	/	/	/	/	/	/	/	/	/	6C_89387099	0.25863	0.25877	/	/	/	/	/	/	8C_32604437	0.203	0.20366	/	/	/	/	/	/	/	/	/	/	/
/	/	/	/	/	/	/	/	/	/	/	/	/	/	/	/	/	/	/	/	/	/	/	/	/	/	/	6C_90883173	0.20598	0.2037	/	/	/	/	/	/	8C_34010535	0.23456	0.23458	/	/	/	/	/	/	/	/	/	/	/
/	/	/	/	/	/	/	/	/	/	/	/	/	/	/	/	/	/	/	/	/	/	/	/	/	/	/	6C_90885423	0.24834	0.24501	/	/	/	/	/	/	8D_6778246	0.22025	0.22114	/	/	/	/	/	/	/	/	/	/	/
/	/	/	/	/	/	/	/	/	/	/	/	/	/	/	/	/	/	/	/	/	/	/	/	/	/	/	6C_90891129	0.21218	0.20869	/	/	/	/	/	/	8D_15777996	0.29229	0.29166	/	/	/	/	/	/	/	/	/	/	/
/	/	/	/	/	/	/	/	/	/	/	/	/	/	/	/	/	/	/	/	/	/	/	/	/	/	/	6C_91043951	0.27166	0.26887	/	/	/	/	/	/	8D_27777602	0.26441	0.26536	/	/	/	/	/	/	/	/	/	/	/
/	/	/	/	/	/	/	/	/	/	/	/	/	/	/	/	/	/	/	/	/	/	/	/	/	/	/	6D_15516736	0.2478	0.24336	/	/	/	/	/	/	8D_28747446	0.22576	0.22369	/	/	/	/	/	/	/	/	/	/	/
/	/	/	/	/	/	/	/	/	/	/	/	/	/	/	/	/	/	/	/	/	/	/	/	/	/	/	6D_40014272	0.23022	0.23016	/	/	/	/	/	/	8D_42740080	0.25274	0.25154	/	/	/	/	/	/	/	/	/	/	/
/	/	/	/	/	/	/	/	/	/	/	/	/	/	/	/	/	/	/	/	/	/	/	/	/	/	/	6D_46656158	0.26746	0.26932	/	/	/	/	/	/	8D_53596671	0.21669	0.21932	/	/	/	/	/	/	/	/	/	/	/
/	/	/	/	/	/	/	/	/	/	/	/	/	/	/	/	/	/	/	/	/	/	/	/	/	/	/	6D_47237641	0.21051	0.20633	/	/	/	/	/	/	8D_59355839	0.2653	0.2611	/	/	/	/	/	/	/	/	/	/	/
/	/	/	/	/	/	/	/	/	/	/	/	/	/	/	/	/	/	/	/	/	/	/	/	/	/	/	6D_50371086	0.29072	0.28759	/	/	/	/	/	/	8D_63848675	0.20653	0.20845	/	/	/	/	/	/	/	/	/	/	/
/	/	/	/	/	/	/	/	/	/	/	/	/	/	/	/	/	/	/	/	/	/	/	/	/	/	/	6D_50471254	0.32285	0.32443	/	/	/	/	/	/	/	/	/	/	/	/	/	/	/	/	/	/	/	/
/	/	/	/	/	/	/	/	/	/	/	/	/	/	/	/	/	/	/	/	/	/	/	/	/	/	/	6D_53555845	0.25109	0.24795	/	/	/	/	/	/	/	/	/	/	/	/	/	/	/	/	/	/	/	/
/	/	/	/	/	/	/	/	/	/	/	/	/	/	/	/	/	/	/	/	/	/	/	/	/	/	/	6D_53720789	0.24053	0.23606	/	/	/	/	/	/	/	/	/	/	/	/	/	/	/	/	/	/	/	/
/	/	/	/	/	/	/	/	/	/	/	/	/	/	/	/	/	/	/	/	/	/	/	/	/	/	/	6D_55812314	0.2621	0.2632	/	/	/	/	/	/	/	/	/	/	/	/	/	/	/	/	/	/	/	/
/	/	/	/	/	/	/	/	/	/	/	/	/	/	/	/	/	/	/	/	/	/	/	/	/	/	/	6D_58304329	0.26226	0.26315	/	/	/	/	/	/	/	/	/	/	/	/	/	/	/	/	/	/	/	/
/	/	/	/	/	/	/	/	/	/	/	/	/	/	/	/	/	/	/	/	/	/	/	/	/	/	/	6D_65722932	0.26109	0.26133	/	/	/	/	/	/	/	/	/	/	/	/	/	/	/	/	/	/	/	/
/	/	/	/	/	/	/	/	/	/	/	/	/	/	/	/	/	/	/	/	/	/	/	/	/	/	/	6D_67155864	0.22943	0.22777	/	/	/	/	/	/	/	/	/	/	/	/	/	/	/	/	/	/	/	/
/	/	/	/	/	/	/	/	/	/	/	/	/	/	/	/	/	/	/	/	/	/	/	/	/	/	/	6D_70011051	0.24481	0.24302	/	/	/	/	/	/	/	/	/	/	/	/	/	/	/	/	/	/	/	/
/	/	/	/	/	/	/	/	/	/	/	/	/	/	/	/	/	/	/	/	/	/	/	/	/	/	/	6D_75833934	0.28116	0.28154	/	/	/	/	/	/	/	/	/	/	/	/	/	/	/	/	/	/	/	/
/	/	/	/	/	/	/	/	/	/	/	/	/	/	/	/	/	/	/	/	/	/	/	/	/	/	/	6D_81549296	0.23241	0.22925	/	/	/	/	/	/	/	/	/	/	/	/	/	/	/	/	/	/	/	/
/	/	/	/	/	/	/	/	/	/	/	/	/	/	/	/	/	/	/	/	/	/	/	/	/	/	/	6D_90989183	0.25869	0.25888	/	/	/	/	/	/	/	/	/	/	/	/	/	/	/	/	/	/	/	/
/	/	/	/	/	/	/	/	/	/	/	/	/	/	/	/	/	/	/	/	/	/	/	/	/	/	/	7A_4082294	0.27807	0.2744	/	/	/	/	/	/	/	/	/	/	/	/	/	/	/	/	/	/	/	/
/	/	/	/	/	/	/	/	/	/	/	/	/	/	/	/	/	/	/	/	/	/	/	/	/	/	/	7A_28651118	0.22071	0.2167	/	/	/	/	/	/	/	/	/	/	/	/	/	/	/	/	/	/	/	/
/	/	/	/	/	/	/	/	/	/	/	/	/	/	/	/	/	/	/	/	/	/	/	/	/	/	/	7A_38499453	0.25919	0.25937	/	/	/	/	/	/	/	/	/	/	/	/	/	/	/	/	/	/	/	/
/	/	/	/	/	/	/	/	/	/	/	/	/	/	/	/	/	/	/	/	/	/	/	/	/	/	/	7A_40491770	0.26171	0.2623	/	/	/	/	/	/	/	/	/	/	/	/	/	/	/	/	/	/	/	/
/	/	/	/	/	/	/	/	/	/	/	/	/	/	/	/	/	/	/	/	/	/	/	/	/	/	/	7A_60835683	0.28756	0.28895	/	/	/	/	/	/	/	/	/	/	/	/	/	/	/	/	/	/	/	/
/	/	/	/	/	/	/	/	/	/	/	/	/	/	/	/	/	/	/	/	/	/	/	/	/	/	/	7A_67856996	0.25857	0.25874	/	/	/	/	/	/	/	/	/	/	/	/	/	/	/	/	/	/	/	/
/	/	/	/	/	/	/	/	/	/	/	/	/	/	/	/	/	/	/	/	/	/	/	/	/	/	/	7A_74963612	0.25853	0.25873	/	/	/	/	/	/	/	/	/	/	/	/	/	/	/	/	/	/	/	/
/	/	/	/	/	/	/	/	/	/	/	/	/	/	/	/	/	/	/	/	/	/	/	/	/	/	/	7A_75046751	0.31883	0.31513	/	/	/	/	/	/	/	/	/	/	/	/	/	/	/	/	/	/	/	/
/	/	/	/	/	/	/	/	/	/	/	/	/	/	/	/	/	/	/	/	/	/	/	/	/	/	/	7A_77356329	0.24718	0.24942	/	/	/	/	/	/	/	/	/	/	/	/	/	/	/	/	/	/	/	/
/	/	/	/	/	/	/	/	/	/	/	/	/	/	/	/	/	/	/	/	/	/	/	/	/	/	/	7B_28201410	0.2605	0.26039	/	/	/	/	/	/	/	/	/	/	/	/	/	/	/	/	/	/	/	/
/	/	/	/	/	/	/	/	/	/	/	/	/	/	/	/	/	/	/	/	/	/	/	/	/	/	/	7B_57829305	0.27153	0.27069	/	/	/	/	/	/	/	/	/	/	/	/	/	/	/	/	/	/	/	/
/	/	/	/	/	/	/	/	/	/	/	/	/	/	/	/	/	/	/	/	/	/	/	/	/	/	/	7B_68026709	0.25934	0.25924	/	/	/	/	/	/	/	/	/	/	/	/	/	/	/	/	/	/	/	/
/	/	/	/	/	/	/	/	/	/	/	/	/	/	/	/	/	/	/	/	/	/	/	/	/	/	/	7B_69258281	0.19994	0.19874	/	/	/	/	/	/	/	/	/	/	/	/	/	/	/	/	/	/	/	/
/	/	/	/	/	/	/	/	/	/	/	/	/	/	/	/	/	/	/	/	/	/	/	/	/	/	/	7B_70620537	0.25258	0.25451	/	/	/	/	/	/	/	/	/	/	/	/	/	/	/	/	/	/	/	/
/	/	/	/	/	/	/	/	/	/	/	/	/	/	/	/	/	/	/	/	/	/	/	/	/	/	/	7B_71508138	0.22608	0.22209	/	/	/	/	/	/	/	/	/	/	/	/	/	/	/	/	/	/	/	/
/	/	/	/	/	/	/	/	/	/	/	/	/	/	/	/	/	/	/	/	/	/	/	/	/	/	/	7B_71621348	0.311	0.31132	/	/	/	/	/	/	/	/	/	/	/	/	/	/	/	/	/	/	/	/
/	/	/	/	/	/	/	/	/	/	/	/	/	/	/	/	/	/	/	/	/	/	/	/	/	/	/	7B_72010366	0.24508	0.24109	/	/	/	/	/	/	/	/	/	/	/	/	/	/	/	/	/	/	/	/
/	/	/	/	/	/	/	/	/	/	/	/	/	/	/	/	/	/	/	/	/	/	/	/	/	/	/	7B_77561821	0.26827	0.27061	/	/	/	/	/	/	/	/	/	/	/	/	/	/	/	/	/	/	/	/
/	/	/	/	/	/	/	/	/	/	/	/	/	/	/	/	/	/	/	/	/	/	/	/	/	/	/	7B_80802190	0.2104	0.2074	/	/	/	/	/	/	/	/	/	/	/	/	/	/	/	/	/	/	/	/
/	/	/	/	/	/	/	/	/	/	/	/	/	/	/	/	/	/	/	/	/	/	/	/	/	/	/	7C_2549341	0.25472	0.24882	/	/	/	/	/	/	/	/	/	/	/	/	/	/	/	/	/	/	/	/
/	/	/	/	/	/	/	/	/	/	/	/	/	/	/	/	/	/	/	/	/	/	/	/	/	/	/	7C_10049098	0.37711	0.37429	/	/	/	/	/	/	/	/	/	/	/	/	/	/	/	/	/	/	/	/
/	/	/	/	/	/	/	/	/	/	/	/	/	/	/	/	/	/	/	/	/	/	/	/	/	/	/	7C_13502413	0.21504	0.21403	/	/	/	/	/	/	/	/	/	/	/	/	/	/	/	/	/	/	/	/
/	/	/	/	/	/	/	/	/	/	/	/	/	/	/	/	/	/	/	/	/	/	/	/	/	/	/	7C_15314412	0.28822	0.28584	/	/	/	/	/	/	/	/	/	/	/	/	/	/	/	/	/	/	/	/
/	/	/	/	/	/	/	/	/	/	/	/	/	/	/	/	/	/	/	/	/	/	/	/	/	/	/	7C_17475647	0.21997	0.21972	/	/	/	/	/	/	/	/	/	/	/	/	/	/	/	/	/	/	/	/
/	/	/	/	/	/	/	/	/	/	/	/	/	/	/	/	/	/	/	/	/	/	/	/	/	/	/	7C_29711716	0.25852	0.25868	/	/	/	/	/	/	/	/	/	/	/	/	/	/	/	/	/	/	/	/
/	/	/	/	/	/	/	/	/	/	/	/	/	/	/	/	/	/	/	/	/	/	/	/	/	/	/	7C_32224116	0.26173	0.25864	/	/	/	/	/	/	/	/	/	/	/	/	/	/	/	/	/	/	/	/
/	/	/	/	/	/	/	/	/	/	/	/	/	/	/	/	/	/	/	/	/	/	/	/	/	/	/	7C_33740287	0.23119	0.23151	/	/	/	/	/	/	/	/	/	/	/	/	/	/	/	/	/	/	/	/
/	/	/	/	/	/	/	/	/	/	/	/	/	/	/	/	/	/	/	/	/	/	/	/	/	/	/	7C_36187046	0.23126	0.22838	/	/	/	/	/	/	/	/	/	/	/	/	/	/	/	/	/	/	/	/
/	/	/	/	/	/	/	/	/	/	/	/	/	/	/	/	/	/	/	/	/	/	/	/	/	/	/	7C_36375561	0.24148	0.24068	/	/	/	/	/	/	/	/	/	/	/	/	/	/	/	/	/	/	/	/
/	/	/	/	/	/	/	/	/	/	/	/	/	/	/	/	/	/	/	/	/	/	/	/	/	/	/	7C_38332719	0.27846	0.28127	/	/	/	/	/	/	/	/	/	/	/	/	/	/	/	/	/	/	/	/
/	/	/	/	/	/	/	/	/	/	/	/	/	/	/	/	/	/	/	/	/	/	/	/	/	/	/	7C_43317580	0.2542	0.25105	/	/	/	/	/	/	/	/	/	/	/	/	/	/	/	/	/	/	/	/
/	/	/	/	/	/	/	/	/	/	/	/	/	/	/	/	/	/	/	/	/	/	/	/	/	/	/	7C_43370987	0.27615	0.27526	/	/	/	/	/	/	/	/	/	/	/	/	/	/	/	/	/	/	/	/
/	/	/	/	/	/	/	/	/	/	/	/	/	/	/	/	/	/	/	/	/	/	/	/	/	/	/	7C_48601819	0.24785	0.25025	/	/	/	/	/	/	/	/	/	/	/	/	/	/	/	/	/	/	/	/
/	/	/	/	/	/	/	/	/	/	/	/	/	/	/	/	/	/	/	/	/	/	/	/	/	/	/	7C_51009742	0.21012	0.20824	/	/	/	/	/	/	/	/	/	/	/	/	/	/	/	/	/	/	/	/
/	/	/	/	/	/	/	/	/	/	/	/	/	/	/	/	/	/	/	/	/	/	/	/	/	/	/	7C_62533645	0.25861	0.25911	/	/	/	/	/	/	/	/	/	/	/	/	/	/	/	/	/	/	/	/
/	/	/	/	/	/	/	/	/	/	/	/	/	/	/	/	/	/	/	/	/	/	/	/	/	/	/	7C_63361458	0.21049	0.20895	/	/	/	/	/	/	/	/	/	/	/	/	/	/	/	/	/	/	/	/
/	/	/	/	/	/	/	/	/	/	/	/	/	/	/	/	/	/	/	/	/	/	/	/	/	/	/	7C_65878540	0.32912	0.32894	/	/	/	/	/	/	/	/	/	/	/	/	/	/	/	/	/	/	/	/
/	/	/	/	/	/	/	/	/	/	/	/	/	/	/	/	/	/	/	/	/	/	/	/	/	/	/	7C_69689832	0.25773	0.25608	/	/	/	/	/	/	/	/	/	/	/	/	/	/	/	/	/	/	/	/
/	/	/	/	/	/	/	/	/	/	/	/	/	/	/	/	/	/	/	/	/	/	/	/	/	/	/	7C_70179872	0.30147	0.29951	/	/	/	/	/	/	/	/	/	/	/	/	/	/	/	/	/	/	/	/
/	/	/	/	/	/	/	/	/	/	/	/	/	/	/	/	/	/	/	/	/	/	/	/	/	/	/	7C_80212856	0.20407	0.19959	/	/	/	/	/	/	/	/	/	/	/	/	/	/	/	/	/	/	/	/
/	/	/	/	/	/	/	/	/	/	/	/	/	/	/	/	/	/	/	/	/	/	/	/	/	/	/	7C_82690395	0.2498	0.2453	/	/	/	/	/	/	/	/	/	/	/	/	/	/	/	/	/	/	/	/
/	/	/	/	/	/	/	/	/	/	/	/	/	/	/	/	/	/	/	/	/	/	/	/	/	/	/	7C_85130891	0.2047	0.19931	/	/	/	/	/	/	/	/	/	/	/	/	/	/	/	/	/	/	/	/
/	/	/	/	/	/	/	/	/	/	/	/	/	/	/	/	/	/	/	/	/	/	/	/	/	/	/	7D_1601844	0.25867	0.25888	/	/	/	/	/	/	/	/	/	/	/	/	/	/	/	/	/	/	/	/
/	/	/	/	/	/	/	/	/	/	/	/	/	/	/	/	/	/	/	/	/	/	/	/	/	/	/	7D_9439815	0.27326	0.27349	/	/	/	/	/	/	/	/	/	/	/	/	/	/	/	/	/	/	/	/
/	/	/	/	/	/	/	/	/	/	/	/	/	/	/	/	/	/	/	/	/	/	/	/	/	/	/	7D_16556783	0.20163	0.19894	/	/	/	/	/	/	/	/	/	/	/	/	/	/	/	/	/	/	/	/
/	/	/	/	/	/	/	/	/	/	/	/	/	/	/	/	/	/	/	/	/	/	/	/	/	/	/	7D_21657075	0.20419	0.20255	/	/	/	/	/	/	/	/	/	/	/	/	/	/	/	/	/	/	/	/
/	/	/	/	/	/	/	/	/	/	/	/	/	/	/	/	/	/	/	/	/	/	/	/	/	/	/	7D_28228631	0.20304	0.20067	/	/	/	/	/	/	/	/	/	/	/	/	/	/	/	/	/	/	/	/
/	/	/	/	/	/	/	/	/	/	/	/	/	/	/	/	/	/	/	/	/	/	/	/	/	/	/	7D_28958196	0.35039	0.34952	/	/	/	/	/	/	/	/	/	/	/	/	/	/	/	/	/	/	/	/
/	/	/	/	/	/	/	/	/	/	/	/	/	/	/	/	/	/	/	/	/	/	/	/	/	/	/	7D_31078717	0.25868	0.25912	/	/	/	/	/	/	/	/	/	/	/	/	/	/	/	/	/	/	/	/
/	/	/	/	/	/	/	/	/	/	/	/	/	/	/	/	/	/	/	/	/	/	/	/	/	/	/	7D_60096905	0.24726	0.24947	/	/	/	/	/	/	/	/	/	/	/	/	/	/	/	/	/	/	/	/
/	/	/	/	/	/	/	/	/	/	/	/	/	/	/	/	/	/	/	/	/	/	/	/	/	/	/	7D_62038006	0.24361	0.2413	/	/	/	/	/	/	/	/	/	/	/	/	/	/	/	/	/	/	/	/
/	/	/	/	/	/	/	/	/	/	/	/	/	/	/	/	/	/	/	/	/	/	/	/	/	/	/	7D_68293687	0.21416	0.21362	/	/	/	/	/	/	/	/	/	/	/	/	/	/	/	/	/	/	/	/
/	/	/	/	/	/	/	/	/	/	/	/	/	/	/	/	/	/	/	/	/	/	/	/	/	/	/	7D_71050981	0.20317	0.20055	/	/	/	/	/	/	/	/	/	/	/	/	/	/	/	/	/	/	/	/
/	/	/	/	/	/	/	/	/	/	/	/	/	/	/	/	/	/	/	/	/	/	/	/	/	/	/	7D_71784967	0.22711	0.22818	/	/	/	/	/	/	/	/	/	/	/	/	/	/	/	/	/	/	/	/
/	/	/	/	/	/	/	/	/	/	/	/	/	/	/	/	/	/	/	/	/	/	/	/	/	/	/	7D_74494186	0.24558	0.24427	/	/	/	/	/	/	/	/	/	/	/	/	/	/	/	/	/	/	/	/
/	/	/	/	/	/	/	/	/	/	/	/	/	/	/	/	/	/	/	/	/	/	/	/	/	/	/	7D_80863321	0.34526	0.34221	/	/	/	/	/	/	/	/	/	/	/	/	/	/	/	/	/	/	/	/
/	/	/	/	/	/	/	/	/	/	/	/	/	/	/	/	/	/	/	/	/	/	/	/	/	/	/	7D_83602569	0.26825	0.26956	/	/	/	/	/	/	/	/	/	/	/	/	/	/	/	/	/	/	/	/
/	/	/	/	/	/	/	/	/	/	/	/	/	/	/	/	/	/	/	/	/	/	/	/	/	/	/	8A_15417659	0.21554	0.21245	/	/	/	/	/	/	/	/	/	/	/	/	/	/	/	/	/	/	/	/
/	/	/	/	/	/	/	/	/	/	/	/	/	/	/	/	/	/	/	/	/	/	/	/	/	/	/	8A_26423115	0.20638	0.2038	/	/	/	/	/	/	/	/	/	/	/	/	/	/	/	/	/	/	/	/
/	/	/	/	/	/	/	/	/	/	/	/	/	/	/	/	/	/	/	/	/	/	/	/	/	/	/	8A_51163023	0.21002	0.21201	/	/	/	/	/	/	/	/	/	/	/	/	/	/	/	/	/	/	/	/
/	/	/	/	/	/	/	/	/	/	/	/	/	/	/	/	/	/	/	/	/	/	/	/	/	/	/	8B_1942767	0.22272	0.2201	/	/	/	/	/	/	/	/	/	/	/	/	/	/	/	/	/	/	/	/
/	/	/	/	/	/	/	/	/	/	/	/	/	/	/	/	/	/	/	/	/	/	/	/	/	/	/	8B_10138434	0.24798	0.24361	/	/	/	/	/	/	/	/	/	/	/	/	/	/	/	/	/	/	/	/
/	/	/	/	/	/	/	/	/	/	/	/	/	/	/	/	/	/	/	/	/	/	/	/	/	/	/	8B_26692239	0.24573	0.24118	/	/	/	/	/	/	/	/	/	/	/	/	/	/	/	/	/	/	/	/
/	/	/	/	/	/	/	/	/	/	/	/	/	/	/	/	/	/	/	/	/	/	/	/	/	/	/	8B_28218088	0.24546	0.24219	/	/	/	/	/	/	/	/	/	/	/	/	/	/	/	/	/	/	/	/
/	/	/	/	/	/	/	/	/	/	/	/	/	/	/	/	/	/	/	/	/	/	/	/	/	/	/	8B_30922705	0.23948	0.23642	/	/	/	/	/	/	/	/	/	/	/	/	/	/	/	/	/	/	/	/
/	/	/	/	/	/	/	/	/	/	/	/	/	/	/	/	/	/	/	/	/	/	/	/	/	/	/	8B_39363024	0.20698	0.20384	/	/	/	/	/	/	/	/	/	/	/	/	/	/	/	/	/	/	/	/
/	/	/	/	/	/	/	/	/	/	/	/	/	/	/	/	/	/	/	/	/	/	/	/	/	/	/	8B_41944399	0.29559	0.29309	/	/	/	/	/	/	/	/	/	/	/	/	/	/	/	/	/	/	/	/
/	/	/	/	/	/	/	/	/	/	/	/	/	/	/	/	/	/	/	/	/	/	/	/	/	/	/	8B_46526733	0.21979	0.21733	/	/	/	/	/	/	/	/	/	/	/	/	/	/	/	/	/	/	/	/
/	/	/	/	/	/	/	/	/	/	/	/	/	/	/	/	/	/	/	/	/	/	/	/	/	/	/	8B_47772315	0.26059	0.26015	/	/	/	/	/	/	/	/	/	/	/	/	/	/	/	/	/	/	/	/
/	/	/	/	/	/	/	/	/	/	/	/	/	/	/	/	/	/	/	/	/	/	/	/	/	/	/	8B_49509325	0.23603	0.23255	/	/	/	/	/	/	/	/	/	/	/	/	/	/	/	/	/	/	/	/
/	/	/	/	/	/	/	/	/	/	/	/	/	/	/	/	/	/	/	/	/	/	/	/	/	/	/	8B_61478295	0.2522	0.2487	/	/	/	/	/	/	/	/	/	/	/	/	/	/	/	/	/	/	/	/
/	/	/	/	/	/	/	/	/	/	/	/	/	/	/	/	/	/	/	/	/	/	/	/	/	/	/	8C_2663577	0.2288	0.22664	/	/	/	/	/	/	/	/	/	/	/	/	/	/	/	/	/	/	/	/
/	/	/	/	/	/	/	/	/	/	/	/	/	/	/	/	/	/	/	/	/	/	/	/	/	/	/	8C_9105250	0.22408	0.22101	/	/	/	/	/	/	/	/	/	/	/	/	/	/	/	/	/	/	/	/
/	/	/	/	/	/	/	/	/	/	/	/	/	/	/	/	/	/	/	/	/	/	/	/	/	/	/	8C_17747462	0.26214	0.26233	/	/	/	/	/	/	/	/	/	/	/	/	/	/	/	/	/	/	/	/
/	/	/	/	/	/	/	/	/	/	/	/	/	/	/	/	/	/	/	/	/	/	/	/	/	/	/	8C_18912911	0.20235	0.20004	/	/	/	/	/	/	/	/	/	/	/	/	/	/	/	/	/	/	/	/
/	/	/	/	/	/	/	/	/	/	/	/	/	/	/	/	/	/	/	/	/	/	/	/	/	/	/	8C_21973517	0.20998	0.20738	/	/	/	/	/	/	/	/	/	/	/	/	/	/	/	/	/	/	/	/
/	/	/	/	/	/	/	/	/	/	/	/	/	/	/	/	/	/	/	/	/	/	/	/	/	/	/	8C_23455859	0.24352	0.24159	/	/	/	/	/	/	/	/	/	/	/	/	/	/	/	/	/	/	/	/
/	/	/	/	/	/	/	/	/	/	/	/	/	/	/	/	/	/	/	/	/	/	/	/	/	/	/	8C_38212326	0.29523	0.29219	/	/	/	/	/	/	/	/	/	/	/	/	/	/	/	/	/	/	/	/
/	/	/	/	/	/	/	/	/	/	/	/	/	/	/	/	/	/	/	/	/	/	/	/	/	/	/	8C_41430743	0.239	0.2365	/	/	/	/	/	/	/	/	/	/	/	/	/	/	/	/	/	/	/	/
/	/	/	/	/	/	/	/	/	/	/	/	/	/	/	/	/	/	/	/	/	/	/	/	/	/	/	8C_43682883	0.24969	0.24974	/	/	/	/	/	/	/	/	/	/	/	/	/	/	/	/	/	/	/	/
/	/	/	/	/	/	/	/	/	/	/	/	/	/	/	/	/	/	/	/	/	/	/	/	/	/	/	8C_44123700	0.20563	0.2049	/	/	/	/	/	/	/	/	/	/	/	/	/	/	/	/	/	/	/	/
/	/	/	/	/	/	/	/	/	/	/	/	/	/	/	/	/	/	/	/	/	/	/	/	/	/	/	8C_47322772	0.26942	0.26744	/	/	/	/	/	/	/	/	/	/	/	/	/	/	/	/	/	/	/	/
/	/	/	/	/	/	/	/	/	/	/	/	/	/	/	/	/	/	/	/	/	/	/	/	/	/	/	8C_49652246	0.24633	0.24201	/	/	/	/	/	/	/	/	/	/	/	/	/	/	/	/	/	/	/	/
/	/	/	/	/	/	/	/	/	/	/	/	/	/	/	/	/	/	/	/	/	/	/	/	/	/	/	8D_4094158	0.20644	0.20505	/	/	/	/	/	/	/	/	/	/	/	/	/	/	/	/	/	/	/	/
/	/	/	/	/	/	/	/	/	/	/	/	/	/	/	/	/	/	/	/	/	/	/	/	/	/	/	8D_5781183	0.21062	0.20669	/	/	/	/	/	/	/	/	/	/	/	/	/	/	/	/	/	/	/	/
/	/	/	/	/	/	/	/	/	/	/	/	/	/	/	/	/	/	/	/	/	/	/	/	/	/	/	8D_18821065	0.22307	0.22213	/	/	/	/	/	/	/	/	/	/	/	/	/	/	/	/	/	/	/	/
/	/	/	/	/	/	/	/	/	/	/	/	/	/	/	/	/	/	/	/	/	/	/	/	/	/	/	8D_19599242	0.26686	0.26703	/	/	/	/	/	/	/	/	/	/	/	/	/	/	/	/	/	/	/	/
/	/	/	/	/	/	/	/	/	/	/	/	/	/	/	/	/	/	/	/	/	/	/	/	/	/	/	8D_25155381	0.20502	0.20273	/	/	/	/	/	/	/	/	/	/	/	/	/	/	/	/	/	/	/	/
/	/	/	/	/	/	/	/	/	/	/	/	/	/	/	/	/	/	/	/	/	/	/	/	/	/	/	8D_25238223	0.31005	0.3082	/	/	/	/	/	/	/	/	/	/	/	/	/	/	/	/	/	/	/	/
/	/	/	/	/	/	/	/	/	/	/	/	/	/	/	/	/	/	/	/	/	/	/	/	/	/	/	8D_25376231	0.21634	0.21362	/	/	/	/	/	/	/	/	/	/	/	/	/	/	/	/	/	/	/	/
/	/	/	/	/	/	/	/	/	/	/	/	/	/	/	/	/	/	/	/	/	/	/	/	/	/	/	8D_33492815	0.25899	0.25932	/	/	/	/	/	/	/	/	/	/	/	/	/	/	/	/	/	/	/	/
/	/	/	/	/	/	/	/	/	/	/	/	/	/	/	/	/	/	/	/	/	/	/	/	/	/	/	8D_34869383	0.26034	0.2571	/	/	/	/	/	/	/	/	/	/	/	/	/	/	/	/	/	/	/	/
/	/	/	/	/	/	/	/	/	/	/	/	/	/	/	/	/	/	/	/	/	/	/	/	/	/	/	8D_40865375	0.33841	0.33525	/	/	/	/	/	/	/	/	/	/	/	/	/	/	/	/	/	/	/	/
/	/	/	/	/	/	/	/	/	/	/	/	/	/	/	/	/	/	/	/	/	/	/	/	/	/	/	8D_41557562	0.24446	0.24007	/	/	/	/	/	/	/	/	/	/	/	/	/	/	/	/	/	/	/	/
/	/	/	/	/	/	/	/	/	/	/	/	/	/	/	/	/	/	/	/	/	/	/	/	/	/	/	8D_53895338	0.25867	0.25884	/	/	/	/	/	/	/	/	/	/	/	/	/	/	/	/	/	/	/	/
/	/	/	/	/	/	/	/	/	/	/	/	/	/	/	/	/	/	/	/	/	/	/	/	/	/	/	8D_63069727	0.24184	0.24025	/	/	/	/	/	/	/	/	/	/	/	/	/	/	/	/	/	/	/	/
Note: TS, N, P, K, S, Mg, Ca, Si, Fe, Mn, Zn, Cu, Mo, Ge represents total sugar, nitrogen, phosphorus, potassium, sulfur, magnesium, calcium, silicon, iron, manganese, zinc, copper, molybdenum, and germanium, respectively. PVE represents phenotypic variation explanatory rates.
[truncated: 1 more columns]

## Sheet: Table S6
Table S6 Peak SNPs identified by combining MLM_Q+Kinship and MLM_PCA+Kinship model (P ＜1.53×10-6）and their phenotypic variation explanatory rates
P			Mg			Mn			Mo			14-BLUP			8-BLUP			6-BLUP
Peak SNP	PVE		Peak SNP	PVE		Peak SNP	PVE		Peak SNP	PVE		Peak SNP	PVE		Peak SNP	PVE		Peak SNP	PVE
	MLM_Q+Kinship	MLM_PCA+Kinship		MLM_Q+Kinship	MLM_PCA+Kinship		MLM_Q+Kinship	MLM_PCA+Kinship		MLM_Q+Kinship	MLM_PCA+Kinship		MLM_Q+Kinship	MLM_PCA+Kinship		MLM_Q+Kinship	MLM_PCA+Kinship		MLM_Q+Kinship	MLM_PCA+Kinship
1A_78321423	0.32701	0.32808	4A_47399470	0.338	0.33919	1B_45010349	0.36205	0.35823	1A_81122455	0.30665	0.30315	3B_33126337	0.33831	0.3393	3B_33126337	0.32698	0.32939	5C_64683842	0.29587	0.29424
1C_50260830	0.35126	0.35345	/	/	/	1C_64317519	0.3703	0.36688	1C_6983518	0.3208	0.32075	/	/	/	/	/	/	/	/	/
2C_125741587	0.35616	0.35814	/	/	/	2B_60560231	0.31374	0.31161	3B_41649155	0.3029	0.30344	/	/	/	/	/	/	/	/	/
4A_46422498	0.35288	0.35481	/	/	/	2C_78475319	0.34873	0.34486	3B_88985111	0.33589	0.33778	/	/	/	/	/	/	/	/	/
4A_72134338	0.35819	0.36051	/	/	/	2D_29369331	0.31846	0.31849	3C_90993946	0.30201	0.30381	/	/	/	/	/	/	/	/	/
4B_30529830	0.35519	0.35918	/	/	/	3A_56655531	0.31619	0.31366	3D_29556852	0.31809	0.31794	/	/	/	/	/	/	/	/	/
4B_74720225	0.31887	0.31813	/	/	/	3B_14919731	0.30301	0.3008	3D_41009902	0.32141	0.32189	/	/	/	/	/	/	/	/	/
7B_20096513	0.32708	0.32834	/	/	/	3C_24086872	0.43863	0.43539	4A_16637412	0.33181	0.33282	/	/	/	/	/	/	/	/	/
7C_9985367	0.32763	0.32886	/	/	/	4B_39124801	0.3116	0.30935	4B_64883115	0.30445	0.30531	/	/	/	/	/	/	/	/	/
8C_14614233	0.30396	0.30479	/	/	/	4D_54806351	0.35704	0.35454	4C_61277495	0.30044	0.30116	/	/	/	/	/	/	/	/	/
/	/	/	/	/	/	5A_3108072	0.33286	0.32902	5A_73733413	0.30298	0.31172	/	/	/	/	/	/	/	/	/
/	/	/	/	/	/	5A_5137792	0.37136	0.36772	5C_85225655	0.33051	0.32895	/	/	/	/	/	/	/	/	/
/	/	/	/	/	/	5A_86753713	0.32098	0.31751	6B_33789664	0.30432	0.30291	/	/	/	/	/	/	/	/	/
/	/	/	/	/	/	5B_8169886	0.35054	0.3474	6B_57063340	0.32629	0.326	/	/	/	/	/	/	/	/	/
/	/	/	/	/	/	5B_46300644	0.30466	0.30283	8A_16697916	0.34244	0.34038	/	/	/	/	/	/	/	/	/
/	/	/	/	/	/	5C_5768833	0.43829	0.43513	/	/	/	/	/	/	/	/	/	/	/	/
/	/	/	/	/	/	5D_1446544	0.32244	0.31903	/	/	/	/	/	/	/	/	/	/	/	/
/	/	/	/	/	/	5D_1918001	0.43506	0.43052	/	/	/	/	/	/	/	/	/	/	/	/
/	/	/	/	/	/	5D_33246034	0.31449	0.31194	/	/	/	/	/	/	/	/	/	/	/	/
/	/	/	/	/	/	6A_25513470	0.35413	0.35022	/	/	/	/	/	/	/	/	/	/	/	/
/	/	/	/	/	/	6B_44949209	0.37783	0.37369	/	/	/	/	/	/	/	/	/	/	/	/
/	/	/	/	/	/	6B_48187251	0.34413	0.33895	/	/	/	/	/	/	/	/	/	/	/	/
/	/	/	/	/	/	6D_50471254	0.32285	0.32443	/	/	/	/	/	/	/	/	/	/	/	/
/	/	/	/	/	/	7A_75046751	0.31883	0.31513	/	/	/	/	/	/	/	/	/	/	/	/
/	/	/	/	/	/	7B_71621348	0.311	0.31132	/	/	/	/	/	/	/	/	/	/	/	/
/	/	/	/	/	/	7C_10049098	0.37711	0.37429	/	/	/	/	/	/	/	/	/	/	/	/
/	/	/	/	/	/	7C_65878540	0.32912	0.32894	/	/	/	/	/	/	/	/	/	/	/	/
/	/	/	/	/	/	7D_28958196	0.35039	0.34952	/	/	/	/	/	/	/	/	/	/	/	/
/	/	/	/	/	/	7D_80863321	0.34526	0.34221	/	/	/	/	/	/	/	/	/	/	/	/
/	/	/	/	/	/	8D_25238223	0.31005	0.3082	/	/	/	/	/	/	/	/	/	/	/	/
/	/	/	/	/	/	8D_40865375	0.33841	0.33525	/	/	/	/	/	/	/	/	/	/	/	/
Note: TS, N, P, K, S, Mg, Ca, Si, Fe, Mn, Zn, Cu, Mo, Ge represents total sugar, nitrogen, phosphorus, potassium, sulfur, magnesium, calcium, silicon, iron, manganese, zinc, copper, molybdenum, and germanium, respectively. PVE represents phenotypic variation explanatory rates.

## Sheet: Table S7
Table S7 Phenotype effect values analysis
Type	Peak SNP	P-value	Genotype	Phenotypic effect value	Analysis of variance
P	1A_78321423	<1.53×10-6	CC	2.17381	a
			CT	-4.51713	a
			TT	-15.9347	a
	1C_50260830		CC	-1.29062	a
			CT	22.405	a
			TT	-25.485	a
	2C_125741587		CC	3.6451	a
			CT	-12.6668	a
			TT	-25.485	a
	4A_46422498		GG	2.17877	a
			GT	-2.80492	a
			TT	-25.485	a
	4A_72134338		GG	-2.99499	a
			GA	8.591	a
			AA	-25.485	a
	4B_30529830		CC	2.12967	b
			CT	-29.0239	a
			TT	19.2243	ab
	4B_74720225		CC	2.21504	a
			CT	-7.66115	a
			TT	-8.39636	a
	7B_20096513		CC	1.4896	a
			CT	-15.9347	a
			TT	-14.4501	a
	7C_9985367		CC	0.18961	a
			CT	1.4764	a
			TT	-15.9347	a
	8C_14614233		CC	0.97484	a
			CT	-11.7622	a
			TT	-9.66824	a
Mg	4A_47399470	<1.53×10-6	CC	43.1034	a
			CT	3.03821	ab
			TT	-12.4278	b
	3B_33126337	<10-4	CC	-99.5209	b
			CT	-31.3972	a
			TT	26.0997	a
Ca	3B_33126337	<10-4	CC	-247.563	b
			CT	-85.9679	a
			TT	74.7089	a
Fe	5C_64683842	<10-4	AA	3.76666	a
			AG	1.57663	a
			GG	-0.55252	a
Mn	1B_45010349	<1.53×10-6	AA	-0.91113	a
			AG	3.75608	a
			GG	-2.91934	a
	1C_64317519		GG	1.78437	a
			GT	-0.16784	a
			TT	-0.05261	a
	2B_60560231		AA	-4.35688	a
			AC	8.11257	a
			CC	-0.06775	a
	2C_78475319		CC	-0.61263	a
			CT	5.02922	a
			TT	-1.92606	a
	2D_29369331		AA	7.19463	a
			AG	-4.89511	b
			GG	-0.16944	b
	3A_56655531		AA	-2.79369	a
			AG	-2.96803	a
			GG	0.82983	a
	3B_14919731		AA	-0.54924	a
			AG	7.70677	b
			GG	-5.36142	a
	3C_24086872		AA	-4.17785	a
			AG	1.19671	a
			GG	-0.00021	a
	4B_39124801		CC	0.22808	a
			CT	-5.08076	a
			TT	-2.14577	a
	4D_54806351		AA	1.46462	a
			AG	2.73959	a
			GG	-0.40076	a
	5A_3108072		AA	-3.49285	a
			AT	0.19827	a
			TT	0.16607	a
	5A_5137792		AA	-2.25127	a
			AG	-2.18908	a
			GG	0.32784	a
	5A_86753713		GG	0.2724	a
			GT	-4.65198	a
			TT	-2.56235	a
	5B_8169886		AA	-1.95085	a
			AG	-1.52612	a
			GG	0.1756	a
	5B_46300644		CC	0.01922	a
			CT	0.55955	a
			TT	-5.08076	a
	5C_5768833		AA	-4.17785	a
			AG	-1.90277	a
			GG	0.3283	a
	5D_1446544		CC	3.62041	a
			CG	0.98272	a
			GG	-0.50428	a
	5D_1918001		CC	-3.65383	a
			CT	3.2672	a
			TT	0.13432	a
	5D_33246034		AA	15.1737	a
			AG	1.10619	a
			GG	-0.77514	a
	6A_25513470		AA	-1.48793	a
			AG	0.05679	a
			GG	0.08886	a
	6B_44949209		AA	3.98403	a
			AG	-4.2624	a
			GG	-0.15281	a
	6B_48187251		AA	-1.2326	a
			AG	-2.54011	a
			GG	0.17733	a
	6D_50471254		CC	-5.26438	a
			CG	-0.56207	a
			GG	0.20608	a
	7A_75046751		AA	1.81055	ab
			AG	5.52559	a
			GG	-1.11176	b
	7B_71621348		CC	0.29743	a
			CT	-2.66459	a
			TT	-5.54559	a
	7C_10049098		CC	-0.38306	a
			CT	5.73635	b
			TT	-2.78365	ab
	7C_65878540		CC	-0.42457	a
			CT	-4.40314	ab
			TT	10.4225	b
	7D_28958196		CC	0.88801	a
			CT	-3.56919	a
			TT	-3.25288	a
	7D_80863321		AA	-0.08094	a
			AT	0.01244	a
			TT	0.73336	a
	8D_25238223		AA	-4.40314	a
			AG	-1.21965	a
			GG	0.24676	a
	8D_40865375		AA	-1.54807	a
			AG	-0.35541	a
			GG	0.17677	a
Mo	1A_81122455	<1.53×10-6	CC	-0.00462	a
			CT	-0.04078	a
			TT	0.08208	a
	1C_6983518		CC	-0.00794	a
			CT	0.17306	a
			TT	0.07597	a
	3B_41649155		CC	0.01901	a
			CT	-0.09854	b
			TT	-0.14626	ab
	3B_88985111		CC	-0.00508	a
			CT	-0.14675	a
			TT	0.27504	a
	3C_90993946		AA	-0.01122	a
			AT	-0.10702	a
			TT	0.25641	a
	3D_29556852		CC	-0.00196	a
			CT	-0.03533	a
			TT	0.02138	a
	3D_41009902		CC	0.016	a
			CG	-0.02129	a
			GG	-0.07932	a
	4A_16637412		AA	0.12757	a
			AG	0.06727	b
			GG	-0.03693	ab
	4B_64883115		AA	-0.01405	a
			AC	0.2108	a
			CC	-0.03533	a
	4C_61277495		AA	0.00489	a
			AT	-0.03533	a
			TT	-0.0857	a
	5A_73733413		CC	-0.01677	a
			CT	0.17916	a
			TT	-0.00865	a
	5C_85225655		CC	0.0106	a
			CT	-0.07354	a
			TT	0.05835	a
	6B_33789664		CC	-0.00098	a
			CT	-0.00476	a
			TT	0.03692	a
	6B_57063340		CC	0.00152	a
			CT	-0.04428	a
			TT	-0.00105	a
	8A_16697916		CC	-0.00837	a
			CT	0.03242	a
			TT	0.15981	a
14-BLUP	3B_33126337	<1.53×10-6	CC	3.87552	ab
			CT	-11.9303	a
			TT	5.08356	b
8-BLUP	3B_33126337	<1.53×10-6	CC	5.84134	ab
			CT	-19.0385	a
			TT	8.15218	b
6-BLUP	5C_64683842	<1.53×10-6	AA	-0.26701	a
			AG	0.5378	a
			GG	-0.01794	a
Note: In the analysis of variance project, different letters indicate significant differences (P-value < 0.05), while containing the same letter indicates no significant differences

## Sheet: Table S8
Table S8 Selected candidate materials
Type	Peak SNP	Superior genotype	Material	Content/mg·g⁻¹
Mg	3B_33126337	TT	Chuan-83-181	269.84
			GT-03-1403	274.873
			M142-59	280.275
			Co740	290.244
			yue91_976	310.292
			HOCP02-623	335.795
			Co331	441.924
			CP49-50	480.02
			YCE07-65	481.452
			Co281	489.803
			YCE07-74	615.992
			Zhanzhe-80-101	635.243
			HOCP03-704	646.585
			Zhanzhe-45	646.847
			Yunzhe-89-151	655.63
			YCE01-105	678.797
			Fu_nong-02-3924	692.634
			GT-05-3084	722.021
			HOCP07-612	760.644
			PS01	769.551
			Yunzhe-99-155	776.04
			Liucheng-05-291	795.487
			CP72-1210	918.485
Ca	3B_33126337	TT	Yacheng-84-125	787.828
			Chuan-86-665	794.912
			M142-59	845.685
			Gan-81-1035	876.043
			Co740	1041.71
			HOCP02-623	1095.21
			Co281	1327.4
			Chuan-83-181	1342.27
			yue91_976	1472.61
			Yunzhe-89-151	1510.35
			YCE01-105	1583.13
			Fu_nong-02-3924	1592.14
			HOCP07-612	1597.81
			YCE07-65	1606.03
			CP49-50	1608.85
			Co331	1630.4
			HOCP03-704	1643.99
			GT-05-3084	1647.68
			Zhanzhe-45	1657.09
			YCE07-74	1677.28
			PS01	1799.2
			Zhanzhe-80-101	1894.98
			CP72-1210	1900.43
			Liucheng-05-291	2147.73
			Yunzhe-99-155	2356.34
Mn	2D_29369331	AA	tianye25	15.3876
			Zhanzhe-45	19.2605
			GT-05-3084	21.9516
			Zhanzhe-80-101	29.1288
			Gui-83-492	39.8711
	3B_14919731	AG	CP70-1133	13.6418
			HOCP00-1142	14.5828
			HOCP00-2218	14.6772
			Yacheng-84-125	15.7934
			Yunzhe-94-343	17.3897
			YCE06-140	31.3286
			C89-51	64.7153
Note: The yellow background material has 2 superior genotypes that they are selected, with a focus on the red background material

## Sheet: Table  S9
Table S9 The information of candidate gene
Type	Peak SNP	Gene ID	Chrmosome	Start Position	End Position	Description
Mg/Ca	3B_33126337	Sspon.003B0015150	3B	33104497	33106103	F-Box protein
		Sspon.003B0015160	3B	33110004	33111143	3'-5' exonuclease
		Sspon.003B0015170	3B	33119675	33120279	-
		Sspon.003B0015180	3B	33132197	33132733	-
		Sspon.003B0015190	3B	33143637	33151271	Belongs to the pyruvate kinase family
Mn	2D_29369331	Sspon.002D0013550	2D	29361760	29364305	zinc finger
		Sspon.002D0013560	2D	29371078	29374919	-
		Sspon.002D0013570	2D	29376430	29377066	-
Mn	3B_14919731	Sspon.003B0007030	3B	14891134	14893328	Alcohol acetyltransferase
		Sspon.003B0007040	3B	14906036	14910572	Hemerythrin HHE cation binding domain
		Sspon.003B0007050	3B	14921087	14924155	-
		Sspon.003B0007060	3B	14930194	14932560	Belongs to the glycosyl hydrolase 17 family

## Sheet: Table S10
Table S10 Prediction results of subcellular localization
Type	ID of 14 Nearest Neighbors	Site	Identity
Sspon.003B0015150	PUR3_VIGUN	Chloroplast	0.169336
	ZDS_ARATH	Chloroplast	0.163082
	AROF_ARATH	Chloroplast	0.16
	THRC_ARATH	Chloroplast	0.159696
	G3PA_SPIOL	Chloroplast	0.132118
	HMA1_ARATH	Chloroplast	0.130755
	DCUP_MAIZE	Chloroplast	0.121005
	HEM2_SELMA	Chloroplast	0.118451
	ADH_MALDO	Cytoplasmic	0.148741
	At4g14790.1	Mitochondrial	0.152364
	GCST_MESCR	Mitochondrial	0.130137
	At2g30970.1	Mitochondrial	0.112108
	NRL2_ARATH	Plasma membrane	0.15103
	At4g35020.1	Plasma membrane	0.100686
Sspon.003B0015160	PODK_FLABR	Chloroplast	0.0973822
	PIMT_WHEAT	Cytoplasmic	0.178295
	At1g21110.1	Cytoplasmic	0.16622
	At1g21120.1	Cytoplasmic	0.158177
	At4g35150.1	Cytoplasmic	0.147239
	At1g21100.1	Cytoplasmic	0.136729
	GL2C_ARATH	Cytoplasmic	0.132576
	At1g21130.1	Cytoplasmic	0.131367
	At1g08830.1	Cytoplasmic	0.128906
	At1g07890.1	Cytoplasmic	0.119231
	At3g51030.1	Cytoplasmic	0.113281
	G6P2_CLALE	Cytoplasmic	0.0984183
	ILLB_LEUGL	Extracellular	0.0664062
	At3g61140.1	Nuclear	0.129252
Sspon.003B0015170	UCRB_TOBAC	Chloroplast	0.127193
	UCRA_TOBAC	Chloroplast	0.127193
	UCRI_PEA	Chloroplast	0.121739
	F16Q_SACHY	Cytoplasmic	0.145015
	F16Q_BETVU	Extracellular	0.142857
	ENO_ARATH	Cytoplasmic	0.119369
	ENO_ORYSA	Cytoplasmic	0.118834
	ADH2_HORVU	Cytoplasmic	0.10992
	At2g23800.1	Endoplasmic reticulum	0.132979
	E134_MAIZE	Extracellular	0.155116
	At5g64210.1	Mitochondrial	0.141643
	PROD_ARATH	Mitochondrial	0.114228
	SPRA_IPOBA	Vacuolar	0.123288
	SPR1_IPOBA	Vacuolar	0.118721
Sspon.003B0015180	FER1_PEA	Chloroplast	0.157303
	SODP_ZANAE	Chloroplast	0.152778
	FER_CAPAN	Chloroplast	0.151685
	RBS_SILPR	Chloroplast	0.151351
	RISB_SPIOL	Chloroplast	0.148649
	CLH1_CITSI	Chloroplast	0.142857
	SODP_PEA	Chloroplast	0.138614
	FER3_MAIZE	Chloroplast	0.134831
	RBS2_LEMGI	Chloroplast	0.125683
	SODP_ARATH	Chloroplast	0.125
	At2g42840.1	Extracellular	0.143791
	MPP2_PHLPR	Extracellular	0.11236
	GCSH_MESCR	Mitochondrial	0.123596
	ATP5_ARATH	Mitochondrial	0.101124
Sspon.003B0015190	KPYG_TOBAC	Chloroplast	0.66955
	At3g55870.1	Chloroplast	0.142361
	DHAB_SPIOL	Chloroplast	0.137153
	IF2C_ARATH	Chloroplast	0.136811
	PURA_MAIZE	Chloroplast	0.130208
	HMA1_HORVU	Chloroplast	0.114583
	TRB1_ARATH	Cytoplasmic	0.15625
	ENO1_HEVBR	Cytoplasmic	0.154514
	ENO2_HEVBR	Cytoplasmic	0.152778
	FLS_PETHY	Cytoplasmic	0.137153
	FLS_SOLTU	Cytoplasmic	0.137153
	MDHC_MESCR	Cytoplasmic	0.128472
	AMY1_HORVU	Extracellular	0.147314
	At4g24510.1	Nuclear	0.144097
Sspon.002D0013550	TGAA_TOBAC	Nuclear	0.1537
	GBF2_ARATH	Nuclear	0.144213
	CPR1_PETCR	Nuclear	0.144213
	PIF4_ARATH	Nuclear	0.138258
	EMP1_WHEAT	Nuclear	0.136622
	At2g32950.1	Nuclear	0.133136
	OP2_MAIZE	Nuclear	0.13093
	HKN1_MAIZE	Nuclear	0.129032
	At2g35670.1	Nuclear	0.124803
	At2g34900.1	Nuclear	0.12334
	PRH_PETCR	Nuclear	0.118566
	FIS2_ARATH	Nuclear	0.111272
	HSF8_LYCPE	Nuclear	0.106542
	HSF8_LYCES	Nuclear	0.0898876
Sspon.002D0013560	STAD_RICCO	Chloroplast	0.140143
	At4g27060.1	Cytoskeleton	0.113426
	RS3A_CATRO	Cytoplasmic	0.13012
	SR53_ARATH	Cytoplasmic	0.128773
	At2g46310.1	Nuclear	0.137349
	At4g21270.1	Nuclear	0.132409
	At5g51330.1	Nuclear	0.12989
	At1g12890.1	Nuclear	0.122892
	At3g57600.1	Nuclear	0.118072
	At1g28160.1	Nuclear	0.113253
	At2g40350.1	Nuclear	0.110843
	At4g28610.1	Nuclear	0.107914
	At1g72570.1	Nuclear	0.0913349
	At5g61210.1	Plasma membrane	0.168675
Sspon.002D0013570	PSAG_ARATH	Chloroplast	0.18125
	At1g03600.1	Chloroplast	0.149425
	FRI1_ARATH	Chloroplast	0.12549
	At4g02530.1	Chloroplast	0.125
	CAHC_PEA	Chloroplast	0.103659
	PLSB_ARATH	Chloroplast	0.0980392
	STAD_SIMCH	Chloroplast	0.0954774
	FTRD_SPIOL	Chloroplast	0.0933333
	At2g36990.1	Chloroplast	0.0932358
	At3g53920.1	Chloroplast	0.0718039
	LX23_HORVU	Chloroplast	0.0591518
	ODPA_PEA	Mitochondrial	0.108312
	At1g77640.1	Nuclear	0.159836
	At3g54320.1	Nuclear	0.131707
Sspon.003B0007030	ALF_MAIZE	Cytoplasmic	0.166667
	PPC1_UROPA	Cytoplasmic	0.157051
	PPC2_UROPA	Cytoplasmic	0.154952
	ALF_ORYSA	Cytoplasmic	0.149254
	APX1_PEA	Cytoplasmic	0.143162
	At1g07890.1	Cytoplasmic	0.138889
	APX1_ARATH	Cytoplasmic	0.136752
	CYC_WHEAT	Mitochondrial	0.0790598
	MOC_ORYSA	Nuclear	0.153191
	At5g63870.1	Nuclear	0.130342
	At3g11540.1	Nuclear	0.126915
	MSI1_LYCES	Nuclear	0.119658
	At4g25480.1	Nuclear	0.117521
	At3g61140.1	Nuclear	0.114894
Sspon.003B0007040	POR_MARPA	Chloroplast	0.150655
	MDHP_MAIZE	Chloroplast	0.147465
	At1g48860.1	Chloroplast	0.132438
	LEU3_BRANA	Chloroplast	0.131068
	UCRI_VOLCA	Chloroplast	0.129676
	G3PB_SPIOL	Chloroplast	0.126386
	G3PB_PEA	Chloroplast	0.126386
	UCRI_CHLRE	Chloroplast	0.124688
	PSY_DAUCA	Chloroplast	0.123762
	AKH1_MAIZE	Chloroplast	0.118478
	HEM2_SOYBN	Chloroplast	0.118072
	DAPA_MAIZE	Chloroplast	0.104738
	UCRI_SOLTU	Mitochondrial	0.157107
	PYRD_ARATH	Mitochondrial	0.145652
Sspon.003B0007050	SR14_ORYSA	Cytoplasmic	0.145985
	At4g27580.1	Mitochondrial	0.157895
	H1_LYCPN	Nuclear	0.178218
	At1g43160.1	Nuclear	0.171875
	At5g61600.1	Nuclear	0.170124
	At5g67000.1	Nuclear	0.142857
	At5g51190.1	Nuclear	0.140271
	At4g25470.1	Nuclear	0.138889
	At1g08970.1	Nuclear	0.134199
	At1g36060.1	Nuclear	0.133758
	At2g47520.1	Nuclear	0.128655
	At1g16060.1	Nuclear	0.127536
	At1g33760.1	Nuclear	0.11413
	At5g50480.1	Nuclear	0.108911
Sspon.003B0007060	At2g28800.1	Chloroplast	0.145022
	HMDH_CATRO	Endoplasmic reticulum	0.14975
	HMDH_MAIZE	Endoplasmic reticulum	0.132988
	HMDH_CAMAC	Endoplasmic reticulum	0.128162
	BAK1_ARATH	Plasma membrane	0.136585
	GR24_ARATH	Plasma membrane	0.132812
	GR12_ARATH	Plasma membrane	0.132641
	GR25_ARATH	Plasma membrane	0.12854
	GR22_ARATH	Plasma membrane	0.125
	GR27_ARATH	Plasma membrane	0.115911
	GR26_ARATH	Plasma membrane	0.11272
	GR21_ARATH	Plasma membrane	0.112098
	AHM5_ARATH	Plasma membrane	0.104895
	CVCA_PEA	Vacuolar	0.136602

[truncated: 6 more sheets: Table S11, Table S12, Table S13, Table S14, Table S15, Table S16]
